# Supplementary material for: N-(2-Chloro­phen­yl)-4-nitro­benzene­sulfonamide
Source: Acta Crystallogr Sect E Struct Rep Online. 2012 Nov 30;68(Pt 12):o3497. doi: 10.1107/S1600536812048684 (PMC3589068; doi:10.1107/S1600536812048684)
Supplement: Supplementary file 2 [file e-68-o3497-Isup2.hkl]

# 
# h,k,l, Fc-squared, Fo-squared, sigma(Fo-squared) and status flag 
# 
data_I
_shelx_title ' CNS9 P21/N' 
_shelx_refln_list_code          4 
_shelx_F_calc_maximum      254.95 
_exptl_crystal_F_000       640.00 
_reflns_d_resolution_high  0.8000 
 
loop_ 
 _symmetry_equiv_pos_as_xyz 
 'x, y, z' 
 '-x+1/2, y+1/2, -z+1/2' 
 '-x, -y, -z' 
 'x-1/2, -y-1/2, z-1/2' 
 
_cell_length_a     9.2762 
_cell_length_b    12.9810 
_cell_length_c    11.9700 
_cell_angle_alpha  90.000 
_cell_angle_beta  110.970 
_cell_angle_gamma  90.000 
 
_shelx_F_squared_multiplier     1.000 
 
loop_ 
 _refln_index_h 
 _refln_index_k 
 _refln_index_l 
 _refln_F_squared_calc 
 _refln_F_squared_meas 
 _refln_F_squared_sigma 
 _refln_observed_status 
   2   0   0     8313.79     8210.96    104.24 o 
   4   0   0     1754.21     1801.53     42.86 o 
   6   0   0      697.37      722.10     10.36 o 
   8   0   0       51.43       37.79      5.97 o 
  10   0   0       45.01        7.02      9.71 o 
   2   1   0     3874.00     3966.31     30.92 o 
   3   1   0      479.33      492.52      5.04 o 
   4   1   0      215.84      209.62      4.01 o 
   5   1   0      364.07      312.69      7.92 o 
   6   1   0       18.84       16.17      2.02 o 
   7   1   0      266.46      277.51      6.76 o 
   8   1   0        1.14        3.12      3.12 o 
   9   1   0      209.60      189.55      9.84 o 
  10   1   0        3.86       -6.88      6.88 o 
   0   2   0     5982.67     5953.31     24.94 o 
   1   2   0    11340.14    11202.60     29.96 o 
   2   2   0      260.05      257.20      7.47 o 
   3   2   0     2038.01     1966.54     41.67 o 
   4   2   0      104.98      101.81      3.27 o 
   5   2   0      605.05      645.90      7.05 o 
   6   2   0     1008.40     1012.88     10.12 o 
   7   2   0      152.38      170.45      4.76 o 
   8   2   0      645.34      588.24     10.08 o 
   9   2   0      253.80      277.98      8.93 o 
  10   2   0        4.64       -6.61      6.61 o 
   1   3   0     3618.63     3811.64     20.45 o 
   2   3   0      592.99      572.47      7.88 o 
   3   3   0       50.64       46.56      5.15 o 
   4   3   0     1830.74     1851.08     13.80 o 
   5   3   0      220.01      259.23      4.76 o 
   6   3   0      259.92      239.70      5.07 o 
   7   3   0      473.98      465.55      7.40 o 
   8   3   0        2.14        1.97      3.07 o 
   9   3   0        4.29       -3.81      5.75 o 
  10   3   0       82.21       83.81      8.15 o 
   0   4   0      395.46      381.25      9.05 o 
   1   4   0     3854.84     3869.66     22.89 o 
   2   4   0      284.13      289.47      6.08 o 
   3   4   0     6074.07     6296.16     30.81 o 
   4   4   0       34.67       39.30      3.11 o 
   5   4   0      119.84      133.87      4.23 o 
   6   4   0      161.54      162.16      4.74 o 
   7   4   0      188.50      196.92      8.89 o 
   8   4   0       61.41       66.58      4.32 o 
   9   4   0      282.32      280.32     11.14 o 
  10   4   0       29.29       -8.13      8.13 o 
   1   5   0     3660.20     3894.10     77.75 o 
   2   5   0     2211.97     2300.39     17.04 o 
   3   5   0       38.53       46.40      5.00 o 
   4   5   0      352.39      321.29     12.21 o 
   5   5   0       42.72       41.24      3.58 o 
   6   5   0        2.59        4.39      2.95 o 
   7   5   0       80.53       99.40      4.74 o 
   8   5   0        3.85       -3.33      5.67 o 
   9   5   0       25.16       -0.56     10.81 o 
  10   5   0       68.47       71.73     23.15 o 
   0   6   0     2808.57     2575.00     27.74 o 
   1   6   0     1009.91     1120.91     19.30 o 
   2   6   0     2961.11     3058.32     33.78 o 
   3   6   0      662.04      731.46      7.86 o 
   4   6   0      143.03      161.38      4.78 o 
   5   6   0      256.77      238.03     10.90 o 
   6   6   0      576.93      567.10     13.59 o 
   7   6   0       36.65       29.60      4.13 o 
   8   6   0      140.73      117.58      6.18 o 
   9   6   0       17.16      -12.54     16.06 o 
  10   6   0       10.48       -7.93      7.93 o 
   1   7   0     1701.39     1737.47     17.74 o 
   2   7   0      558.18      593.69      9.73 o 
   3   7   0      327.84      362.78     16.18 o 
   4   7   0      266.71      269.74      8.28 o 
   5   7   0        8.07        0.87      3.65 o 
   6   7   0      198.22      203.63      9.02 o 
   7   7   0       44.12       60.49     10.89 o 
   8   7   0       55.11       10.58      5.40 o 
   9   7   0       52.92       49.13      7.00 o 
   0   8   0     2964.46     3034.47     35.20 o 
   1   8   0      191.64      165.54      6.63 o 
   2   8   0        5.51        4.59      5.40 o 
   3   8   0      343.41      310.20      8.32 o 
   4   8   0       91.61       94.33      5.73 o 
   5   8   0       30.05       19.08      4.23 o 
   6   8   0      752.69      756.89     16.29 o 
   7   8   0      111.17       91.33      8.45 o 
   8   8   0       15.49       -5.87      5.87 o 
   9   8   0      189.13      223.98     11.78 o 
   1   9   0      394.19      381.24     10.09 o 
   2   9   0      176.39      163.54     10.88 o 
   3   9   0       45.18       37.72      7.18 o 
   4   9   0       57.81       81.87      9.40 o 
   5   9   0      157.98      151.52      7.44 o 
   6   9   0      150.69      173.26     19.15 o 
   7   9   0       33.36       48.28      7.40 o 
   8   9   0        3.38       -6.87      6.87 o 
   9   9   0       15.26        7.02      7.14 o 
   0  10   0       83.41       65.67      7.93 o 
   1  10   0     1318.90     1305.05     18.84 o 
   2  10   0        5.23        1.44      4.09 o 
   3  10   0      392.45      422.21     16.90 o 
   4  10   0      295.07      262.45     14.74 o 
   5  10   0        0.17       -5.82      5.82 o 
   6  10   0       24.20        8.48      8.47 o 
   7  10   0        3.07        7.02      8.33 o 
   8  10   0       19.89       10.51      6.52 o 
   1  11   0      448.39      410.53     14.28 o 
   2  11   0      662.32      632.66     13.89 o 
   3  11   0        0.10       -4.47     11.45 o 
   4  11   0       45.38       55.04      8.93 o 
   5  11   0       32.09       17.53      8.47 o 
   6  11   0       63.60       60.94      9.09 o 
   7  11   0        0.17       34.54      8.76 o 
   0  12   0     1059.55     1138.48     27.99 o 
   1  12   0       81.91       82.97      7.09 o 
   2  12   0      300.50      321.11     17.16 o 
   3  12   0       57.47       59.76      7.24 o 
   4  12   0       36.78       43.07      8.72 o 
   5  12   0       55.47       42.91     10.34 o 
   6  12   0        3.67       -9.52      9.52 o 
   7  12   0        0.29       41.97     10.61 o 
   1  13   0      169.92      184.48      9.34 o 
   2  13   0        0.23       -5.26      5.26 o 
   3  13   0      234.64      256.09     16.53 o 
   4  13   0        4.94       39.05      9.87 o 
   5  13   0        0.02       -9.86      9.86 o 
   6  13   0        1.43       -9.39      9.39 o 
   0  14   0       61.87       58.12     10.88 o 
   1  14   0      149.12      138.57      8.51 o 
   2  14   0        4.53       -5.57     10.36 o 
   3  14   0       29.60       46.11     10.29 o 
   4  14   0        1.39        5.32      8.60 o 
   5  14   0       87.22       70.05     12.06 o 
   1  15   0       17.63       12.70      6.91 o 
   2  15   0       10.15        4.95      9.08 o 
   3  15   0       20.54       26.38      9.32 o 
   4  15   0        0.24       24.39     11.68 o 
   0  16   0       19.62       23.19     10.52 o 
   1  16   0        1.18       -8.19     17.80 o 
 -11   0   1      241.46      281.08     17.68 o 
  -9   0   1      121.38      118.02      7.40 o 
  -7   0   1     1061.05     1014.15     13.07 o 
  -5   0   1     1134.55     1115.06     17.16 o 
  -3   0   1      192.36      206.86      5.22 o 
   1   0   1     5859.94     6101.30     26.47 o 
   3   0   1      572.83      646.59     16.62 o 
   5   0   1      278.41      260.36      7.05 o 
   7   0   1      260.99      241.57      6.96 o 
   9   0   1       31.59       48.33      9.60 o 
 -11   1   1        1.46        1.32     11.71 o 
 -10   1   1       19.55       15.80      6.92 o 
  -9   1   1        3.12       -6.14      6.14 o 
  -8   1   1       59.14       60.60      5.91 o 
  -7   1   1       25.70       21.14      2.31 o 
  -6   1   1      106.01      119.45      3.37 o 
  -5   1   1      179.56      162.78      3.39 o 
  -4   1   1      723.22      638.57      5.36 o 
  -3   1   1      560.83      590.18      4.41 o 
  -2   1   1       48.00       56.94      1.70 o 
  -1   1   1      850.32      508.79      7.87 o 
   1   1   1     1946.86     1977.92     41.28 o 
   2   1   1     5313.02     5049.37     22.94 o 
   3   1   1      744.81      716.39      9.37 o 
   4   1   1      247.32      303.99      6.01 o 
   5   1   1       10.66       10.79      2.10 o 
   6   1   1      101.55       97.81      4.09 o 
   7   1   1      155.74      137.18      5.41 o 
   8   1   1      502.44      527.03      9.89 o 
   9   1   1        4.96       36.49      6.05 o 
  10   1   1       51.49       34.38      9.72 o 
 -10   2   1      182.86      157.22      9.33 o 
  -9   2   1       36.23       29.09      8.04 o 
  -8   2   1      264.30      271.96      7.13 o 
  -7   2   1      225.80      210.89      6.55 o 
  -6   2   1      131.14      121.25      3.69 o 
  -5   2   1      132.58      130.31      3.39 o 
  -4   2   1      400.38      418.68      4.86 o 
  -3   2   1     3340.64     3383.97     27.36 o 
  -2   2   1    25863.37    25709.23    141.25 o 
  -1   2   1     7351.98     7547.77     31.61 o 
   0   2   1      388.78      414.95      6.57 o 
   1   2   1     6523.08     6518.45     31.92 o 
   2   2   1      317.03      330.55      5.98 o 
   3   2   1      426.00      396.93      5.79 o 
   4   2   1     1503.03     1564.06     13.21 o 
   5   2   1      165.20      161.34      5.16 o 
   6   2   1      187.97      187.06      5.67 o 
   7   2   1        3.07        1.40      2.71 o 
   8   2   1        3.20        0.88      3.01 o 
   9   2   1       46.49       69.26      6.18 o 
  10   2   1       24.66       44.80     10.59 o 
 -10   3   1        8.20       -5.59      7.36 o 
  -9   3   1      214.81      166.49      7.45 o 
  -8   3   1      431.74      413.74     10.80 o 
  -7   3   1     1938.44     1923.01     19.98 o 
  -6   3   1       42.46       39.13      3.21 o 
  -5   3   1      122.78      126.65      3.42 o 
  -4   3   1      762.06      809.33      7.43 o 
  -3   3   1     2959.98     3110.56     26.27 o 
  -2   3   1     9772.67    10141.35     31.97 o 
  -1   3   1     2060.62     2026.84     11.98 o 
   0   3   1       41.73       40.42      3.53 o 
   1   3   1     1022.93     1031.11     14.01 o 
   2   3   1       70.49       56.93      4.95 o 
   3   3   1      496.45      497.60      8.48 o 
   4   3   1        8.37        6.93      2.36 o 
   5   3   1     1803.55     1745.91     15.07 o 
   6   3   1       92.42       79.01      4.03 o 
   7   3   1      160.32      147.03      4.89 o 
   8   3   1       62.50       62.89      7.30 o 
   9   3   1       33.53       53.80      9.61 o 
  10   3   1       21.74       19.08      7.90 o 
 -10   4   1       92.99       87.52     11.67 o 
  -9   4   1       53.01       41.79      7.25 o 
  -8   4   1      274.41      299.46     11.39 o 
  -7   4   1        7.09        2.97      3.72 o 
  -6   4   1       57.53       67.15      3.99 o 
  -5   4   1        0.16       -2.14      2.21 o 
  -4   4   1     4619.92     4894.27     28.56 o 
  -3   4   1       64.80       67.77      2.36 o 
  -2   4   1     6624.33     6824.33     27.76 o 
  -1   4   1     3417.57     3353.80     45.14 o 
   0   4   1     1280.49     1355.46     16.21 o 
   1   4   1      519.99      485.86     10.74 o 
   2   4   1      537.80      607.23     13.35 o 
   3   4   1     1534.58     1615.83     23.42 o 
   4   4   1      777.25      828.23     18.58 o 
   5   4   1        2.31        2.81      3.61 o 
   6   4   1        7.17        8.36      2.91 o 
   7   4   1      266.47      268.74      6.05 o 
   8   4   1      175.26      177.86      7.60 o 
   9   4   1       14.19       24.76      5.57 o 
  10   4   1       21.09       -7.91      7.91 o 
 -10   5   1       60.99       71.77      9.36 o 
  -9   5   1        0.32        6.72      9.47 o 
  -8   5   1       49.34       34.29      6.68 o 
  -7   5   1      375.89      376.98      7.86 o 
  -6   5   1      194.10      164.20      7.19 o 
  -5   5   1       44.02       44.63      3.37 o 
  -4   5   1      276.45      221.41      3.96 o 
  -3   5   1      698.50      690.34      7.48 o 
  -2   5   1        6.72       20.17      4.73 o 
  -1   5   1     2653.33     2603.95     20.11 o 
   0   5   1      107.72       91.11      5.52 o 
   1   5   1       18.42       16.57      4.70 o 
   2   5   1     8513.94     8627.41     53.00 o 
   3   5   1      171.87      173.57      9.03 o 
   4   5   1     1176.91     1195.67     23.34 o 
   5   5   1     1214.82     1228.56     41.01 o 
   6   5   1      101.87       93.69      5.44 o 
   7   5   1       70.03       58.35      4.03 o 
   8   5   1       69.22       83.39     10.40 o 
   9   5   1       43.02       47.34      6.23 o 
 -10   6   1        2.88       34.58     11.50 o 
  -9   6   1       58.77       54.81      5.30 o 
  -8   6   1        3.83        3.45      8.34 o 
  -7   6   1      384.56      373.24      9.54 o 
  -6   6   1      289.15      285.21      9.72 o 
  -5   6   1     1792.76     1818.37     21.22 o 
  -4   6   1       45.97       56.12      3.15 o 
  -3   6   1      230.91      242.83      6.89 o 
  -2   6   1     1471.66     1586.56     23.67 o 
  -1   6   1      485.56      526.39      9.13 o 
   0   6   1      423.20      408.39     11.59 o 
   1   6   1        1.05        5.60      2.17 o 
   2   6   1        0.08        2.34      4.21 o 
   3   6   1      727.10      672.67     11.52 o 
   4   6   1      807.08      812.51     13.90 o 
   5   6   1       41.08       36.22      5.03 o 
   6   6   1       46.86       45.89      5.45 o 
   7   6   1       43.66       42.42     10.16 o 
   8   6   1       33.38       44.81     12.71 o 
   9   6   1        9.69       -6.23      6.23 o 
 -10   7   1       30.36       64.42     18.40 o 
  -9   7   1      120.13      106.51     10.74 o 
  -8   7   1       22.40        7.86     15.90 o 
  -7   7   1       35.68       25.67      5.46 o 
  -6   7   1      746.22      711.42     15.03 o 
  -5   7   1       46.97       42.64      6.09 o 
  -4   7   1      123.67      122.59      6.79 o 
  -3   7   1      150.84      119.28      8.57 o 
  -2   7   1      241.51      288.64     14.26 o 
  -1   7   1        0.00        0.22      2.95 o 
   0   7   1      529.10      479.76      9.68 o 
   1   7   1      119.66      102.35      3.97 o 
   2   7   1     3331.05     3333.14     23.05 o 
   3   7   1      290.82      301.83     12.23 o 
   4   7   1      221.98      249.96      8.51 o 
   5   7   1      108.20      115.74      7.13 o 
   6   7   1        1.38        0.33      4.53 o 
   7   7   1       10.96       25.13      5.36 o 
   8   7   1      230.40      247.62     10.84 o 
   9   7   1       41.82       23.06      7.84 o 
  -9   8   1        1.25       13.13     12.04 o 
  -8   8   1       71.26       75.28      6.77 o 
  -7   8   1       72.47       56.59      6.12 o 
  -6   8   1      470.20      516.80     16.30 o 
  -5   8   1      458.89      512.38     13.93 o 
  -4   8   1      719.92      770.37     21.01 o 
  -3   8   1        1.38        5.56      5.36 o 
  -2   8   1       83.48       79.08      5.26 o 
  -1   8   1     1197.65     1191.26     15.62 o 
   0   8   1       11.02       10.95      3.63 o 
   1   8   1     1259.22     1213.46     22.88 o 
   2   8   1       99.79       92.89      8.18 o 
   3   8   1      328.57      323.19     13.61 o 
   4   8   1       80.22       76.98      9.70 o 
   5   8   1       54.12       65.12      6.02 o 
   6   8   1       32.41       29.57      5.37 o 
   7   8   1        6.76       -0.62      4.15 o 
   8   8   1       58.93       36.11     11.17 o 
   9   8   1       23.34       19.05     55.25 o 
  -9   9   1       94.98      129.33     48.28 o 
  -8   9   1       30.14       34.00     18.62 o 
  -7   9   1      157.96      171.23      8.65 o 
  -6   9   1       11.29       -0.86      6.44 o 
  -5   9   1        0.92        1.75      6.82 o 
  -4   9   1       47.87       54.68      8.30 o 
  -3   9   1      394.36      373.48     10.15 o 
  -2   9   1        7.27        8.30      4.28 o 
  -1   9   1     1762.82     1796.56     20.40 o 
   0   9   1       10.92       10.42      4.05 o 
   1   9   1      941.56      928.86     17.76 o 
   2   9   1      414.91      361.64     14.76 o 
   3   9   1      233.40      229.01     12.66 o 
   4   9   1       26.70       23.83      7.15 o 
   5   9   1      140.59      164.76      8.20 o 
   6   9   1       15.85       11.89     13.91 o 
   7   9   1       96.40       57.98      6.91 o 
   8   9   1       89.71       57.24     21.19 o 
  -8  10   1       74.19       89.62      7.99 o 
  -7  10   1       21.73       44.93      8.47 o 
  -6  10   1       20.88        8.76      6.03 o 
  -5  10   1       25.20       36.06      8.58 o 
  -4  10   1       26.08       31.38      7.65 o 
  -3  10   1      164.84      152.78      8.44 o 
  -2  10   1      166.14      198.03      8.15 o 
  -1  10   1      124.89      127.86      7.02 o 
   0  10   1        0.92        4.87      3.70 o 
   1  10   1      408.43      436.81     11.69 o 
   2  10   1      248.44      201.36     12.41 o 
   3  10   1      147.31      153.82     11.44 o 
   4  10   1      156.86      133.86     11.70 o 
   5  10   1       40.93       31.54      8.15 o 
   6  10   1      174.34      172.14     14.33 o 
   7  10   1        5.52       -4.41      7.87 o 
   8  10   1       22.98      -11.08     11.08 o 
  -8  11   1        4.85       34.06      9.98 o 
  -7  11   1      135.51      129.64     11.85 o 
  -6  11   1       53.61       42.49      9.75 o 
  -5  11   1       25.21       30.83      8.25 o 
  -4  11   1       38.64       38.91      8.72 o 
  -3  11   1        3.95        6.66      4.42 o 
  -2  11   1       14.54       10.56      4.39 o 
  -1  11   1     2208.05     2199.87     25.64 o 
   0  11   1      632.22      602.20     18.73 o 
   1  11   1      406.23      395.02     13.48 o 
   2  11   1      577.57      568.45     14.02 o 
   3  11   1        7.79       12.74      6.51 o 
   4  11   1      162.18      171.24     13.14 o 
   5  11   1      218.74      270.12     16.58 o 
   6  11   1        1.79       18.58      8.72 o 
   7  11   1       11.23       21.47      9.09 o 
  -7  12   1      148.46      172.82     14.96 o 
  -6  12   1       23.15       12.16      8.66 o 
  -5  12   1       21.70       41.20      8.85 o 
  -4  12   1        3.23       18.45      9.68 o 
  -3  12   1       24.17       15.77      7.11 o 
  -2  12   1       95.74       93.34     10.65 o 
  -1  12   1        5.59       -2.00      7.70 o 
   0  12   1       23.36       25.44      5.91 o 
   1  12   1       67.08       69.36     16.37 o 
   2  12   1       28.93       43.59      6.01 o 
   3  12   1       35.27       26.68      7.60 o 
   4  12   1       12.37       -2.53      7.69 o 
   5  12   1       33.61        0.79      7.93 o 
   6  12   1       46.25       44.39     10.60 o 
  -6  13   1       36.52       18.49      9.35 o 
  -5  13   1       39.30       61.24      9.74 o 
  -4  13   1      360.00      339.10     18.10 o 
  -3  13   1       92.00       92.89     11.12 o 
  -2  13   1       12.59        5.76      5.27 o 
  -1  13   1       10.44       -1.36      5.24 o 
   0  13   1       53.27       51.94      6.14 o 
   1  13   1       55.61       55.09      6.44 o 
   2  13   1      317.57      345.20     12.20 o 
   3  13   1       39.65       50.65     13.50 o 
   4  13   1      119.29      127.59     12.42 o 
   5  13   1       33.04        8.51     10.31 o 
   6  13   1       15.71       24.26     12.05 o 
  -5  14   1       89.85      134.73     14.70 o 
  -4  14   1       91.78      127.23     13.22 o 
  -3  14   1        3.94        1.18      7.69 o 
  -2  14   1        1.90       -7.25      7.25 o 
  -1  14   1        3.44       11.42      5.77 o 
   0  14   1      224.96      222.08     17.55 o 
   1  14   1       56.35       59.65      7.06 o 
   2  14   1       84.03       82.08      7.74 o 
   3  14   1       73.40      104.62     12.12 o 
   4  14   1        0.00        4.10      9.66 o 
   5  14   1       19.58       -5.40     11.30 o 
  -4  15   1       35.49       73.49     11.57 o 
  -3  15   1        2.53        4.67      8.20 o 
  -2  15   1       26.06       22.29     10.11 o 
  -1  15   1       20.02       41.60      6.38 o 
   0  15   1       24.03       17.07      5.75 o 
   1  15   1      159.60      146.45      9.18 o 
   2  15   1      135.99      161.95     31.02 o 
   3  15   1      142.34      179.89     16.63 o 
  -1  16   1       17.88       10.38      8.17 o 
   0  16   1        1.38       -2.91     10.26 o 
   1  16   1        0.03       -7.81     19.11 o 
 -10   0   2       85.05      119.65     14.73 o 
  -8   0   2      275.14      269.57     10.10 o 
  -6   0   2       66.00       72.61      3.75 o 
  -4   0   2       40.89       48.03      2.19 o 
  -2   0   2      662.45      653.96      7.13 o 
   0   0   2      130.12      129.81      3.20 o 
   2   0   2       32.61       67.06      2.11 o 
   4   0   2     2185.67     2020.62     29.82 o 
   6   0   2      578.59      577.07     17.76 o 
   8   0   2      110.64       95.25      7.38 o 
  10   0   2       64.84       98.57     12.83 o 
 -11   1   2      296.23      329.19     30.45 o 
 -10   1   2       41.56       50.86      7.13 o 
  -9   1   2      406.78      448.51      9.56 o 
  -8   1   2      201.82      182.74      5.99 o 
  -7   1   2      151.19      150.15      4.39 o 
  -6   1   2       72.68       87.70      2.88 o 
  -5   1   2      523.00      600.47      5.71 o 
  -4   1   2      215.48      213.99      3.70 o 
  -3   1   2     1420.95     1291.09     15.34 o 
  -2   1   2     1198.01     1277.19      6.00 o 
  -1   1   2      131.87      152.99      3.47 o 
   0   1   2     2938.58     2963.02     10.97 o 
   1   1   2     1548.15     1430.20      9.73 o 
   2   1   2        1.85        2.18      1.17 o 
   3   1   2     3832.35     3918.22     44.66 o 
   4   1   2      628.87      647.83      8.65 o 
   5   1   2      131.26      135.01      4.67 o 
   6   1   2      155.15      169.96      8.66 o 
   7   1   2       20.11       22.95      5.47 o 
   8   1   2       39.46       43.76      4.24 o 
   9   1   2       65.57       46.61     11.05 o 
  10   1   2       34.09       58.51      8.75 o 
 -11   2   2       17.57       29.33     12.74 o 
 -10   2   2        7.01        9.98      6.21 o 
  -9   2   2       56.32       54.36      5.37 o 
  -8   2   2      254.41      248.93      8.32 o 
  -7   2   2        0.43        2.57      2.71 o 
  -6   2   2      489.09      521.95      7.39 o 
  -5   2   2     1794.46     1793.21     13.12 o 
  -4   2   2      295.41      309.73      3.98 o 
  -3   2   2      715.28      811.27      7.05 o 
  -2   2   2    11424.96    11485.61     29.77 o 
  -1   2   2      528.91      511.05     11.98 o 
   0   2   2     1507.18     1541.92     19.98 o 
   1   2   2     6577.93     6624.22     22.45 o 
   2   2   2      183.75      172.95      4.81 o 
   3   2   2       10.87       17.96      2.39 o 
   4   2   2       60.54       39.17      3.02 o 
   5   2   2       44.03       35.27      3.24 o 
   6   2   2       89.27       80.45      6.14 o 
   7   2   2      230.26      221.10      9.19 o 
   8   2   2       29.75       26.72      3.71 o 
   9   2   2        0.44      -13.46     13.46 o 
  10   2   2        0.74       29.85      7.93 o 
 -11   3   2        0.01       32.96     10.34 o 
 -10   3   2      113.36      118.22      6.64 o 
  -9   3   2        0.09       12.35      5.30 o 
  -8   3   2       24.59       26.04      4.28 o 
  -7   3   2      134.27      116.55      4.74 o 
  -6   3   2      264.78      258.71      5.88 o 
  -5   3   2       16.13       14.96      1.97 o 
  -4   3   2      128.37      133.51      3.25 o 
  -3   3   2        5.73        4.70      2.15 o 
  -2   3   2     1208.52     1158.22     43.16 o 
  -1   3   2       76.58       86.21      3.58 o 
   0   3   2     5339.71     5010.11     28.48 o 
   1   3   2     4413.05     4495.57     31.25 o 
   2   3   2     1502.81     1568.29     21.09 o 
   3   3   2       33.73       44.73      8.50 o 
   4   3   2       17.69       14.48      2.68 o 
   5   3   2       97.89       96.16      4.44 o 
   6   3   2      694.00      654.08     13.77 o 
   7   3   2       63.04       56.32      7.59 o 
   8   3   2      123.98      135.54      5.85 o 
   9   3   2       45.81       71.27     12.85 o 
 -10   4   2       49.95       63.50     26.62 o 
  -9   4   2       34.98       39.27      4.46 o 
  -8   4   2      293.39      300.59      7.49 o 
  -7   4   2      572.86      543.73      9.05 o 
  -6   4   2       42.03       47.13      3.38 o 
  -5   4   2      112.21      107.42      3.86 o 
  -4   4   2      150.22      195.14      5.09 o 
  -3   4   2     3993.95     4250.08     21.59 o 
  -2   4   2       79.90      103.66      2.93 o 
  -1   4   2       22.32       17.76      2.99 o 
   0   4   2      953.83      903.52     13.45 o 
   1   4   2     1944.10     1758.35     21.12 o 
   2   4   2      853.75      864.45     16.56 o 
   3   4   2      676.88      682.15     16.39 o 
   4   4   2      289.95      268.02      8.04 o 
   5   4   2      441.36      457.73      9.82 o 
   6   4   2      170.98      154.06      7.76 o 
   7   4   2      369.41      402.95      9.96 o 
   8   4   2        8.63        7.70      4.75 o 
   9   4   2        3.55       32.18      8.77 o 
 -10   5   2      100.22      118.08     11.70 o 
  -9   5   2      154.87      173.55      7.60 o 
  -8   5   2      189.23      172.05      7.17 o 
  -7   5   2        0.04        5.78      2.95 o 
  -6   5   2      228.02      245.93      7.09 o 
  -5   5   2     1188.33     1197.75     19.92 o 
  -4   5   2     1365.71     1336.94     13.07 o 
  -3   5   2     1210.58     1207.58     18.48 o 
  -2   5   2       11.51       16.98      2.65 o 
  -1   5   2       51.34       52.65      4.53 o 
   0   5   2     1355.74     1284.96     17.75 o 
   1   5   2      124.92      107.86      6.61 o 
   2   5   2      742.49      775.47     16.79 o 
   3   5   2      172.60      161.22      9.59 o 
   4   5   2      149.88      137.09      9.71 o 
   5   5   2       52.56       38.53      7.21 o 
   6   5   2      126.43      128.66     11.90 o 
   7   5   2       61.09       50.89      5.68 o 
   8   5   2      114.37      121.25      9.69 o 
   9   5   2        4.76       37.68      6.73 o 
 -10   6   2        2.57       -1.41      9.52 o 
  -9   6   2        0.60       -5.89      5.89 o 
  -8   6   2      109.42      112.73      6.30 o 
  -7   6   2       39.34       40.12      4.42 o 
  -6   6   2        7.27        7.04      6.21 o 
  -5   6   2      719.03      721.08     18.86 o 
  -4   6   2      663.17      691.67     10.52 o 
  -3   6   2      357.02      446.40     13.71 o 
  -2   6   2       96.66       66.30      3.91 o 
  -1   6   2       58.34       56.51      9.67 o 
   0   6   2      707.96      717.90     14.63 o 
   1   6   2     2870.93     2747.50     30.81 o 
   2   6   2      182.48      198.91      9.92 o 
   3   6   2        1.49       -0.30      5.04 o 
   4   6   2     2832.16     2734.69     37.79 o 
   5   6   2      319.61      324.83     15.34 o 
   6   6   2      461.29      484.00     13.43 o 
   7   6   2       19.48       23.65      5.64 o 
   8   6   2       93.06      125.86      8.36 o 
   9   6   2       19.14       34.79     18.84 o 
 -10   7   2       34.15       22.67     10.72 o 
  -9   7   2      221.13      224.87     10.77 o 
  -8   7   2      104.01      121.93      8.09 o 
  -7   7   2       51.92       49.36      5.68 o 
  -6   7   2      808.60      806.24     22.24 o 
  -5   7   2      484.99      516.92     17.21 o 
  -4   7   2      138.42      148.73      8.01 o 
  -3   7   2     2285.33     2317.05     22.60 o 
  -2   7   2      173.22      202.69      6.45 o 
  -1   7   2       54.23       46.46      4.02 o 
   0   7   2      602.22      657.33     15.14 o 
   1   7   2        3.63       -1.98      4.26 o 
   2   7   2       11.11       10.97      5.55 o 
   3   7   2      822.19      760.59     19.95 o 
   4   7   2      337.54      332.30     15.39 o 
   5   7   2      162.88      147.30      7.76 o 
   6   7   2        0.00       -6.17     12.76 o 
   7   7   2       43.89       62.14      9.47 o 
   8   7   2       78.57       85.88      9.03 o 
   9   7   2        0.01        5.14     16.58 o 
  -9   8   2       11.79        3.51     13.60 o 
  -8   8   2       30.77       48.20      7.18 o 
  -7   8   2       35.78       26.59      7.01 o 
  -6   8   2        9.04       14.14      7.39 o 
  -5   8   2        0.53        7.07      6.13 o 
  -4   8   2        7.54       27.31      6.16 o 
  -3   8   2      151.16      178.28     17.31 o 
  -2   8   2      858.35      801.49     25.70 o 
  -1   8   2      268.23      260.55      7.94 o 
   0   8   2      229.23      216.58      9.89 o 
   1   8   2       14.73       14.39      5.43 o 
   2   8   2       78.03       71.00      7.68 o 
   3   8   2      480.22      495.45     11.06 o 
   4   8   2      867.28      876.34     15.65 o 
   5   8   2      290.50      316.24     10.94 o 
   6   8   2        1.88        3.92     16.80 o 
   7   8   2      160.93      183.25     17.63 o 
   8   8   2        6.09       22.18     12.42 o 
  -9   9   2       79.63      132.50     35.73 o 
  -8   9   2      324.81      335.34     28.61 o 
  -7   9   2      141.87       92.99     10.73 o 
  -6   9   2       24.91       38.70      7.59 o 
  -5   9   2       66.12       81.65      9.37 o 
  -4   9   2        0.75       -5.93      5.93 o 
  -3   9   2     1023.37     1010.02     15.43 o 
  -2   9   2     1499.55     1526.31     18.78 o 
  -1   9   2      151.05      157.48      7.19 o 
   0   9   2     1558.78     1561.48     31.42 o 
   1   9   2      107.08      100.82      8.91 o 
   2   9   2      423.55      390.25     15.52 o 
   3   9   2      314.43      291.33     14.36 o 
   4   9   2        1.10        3.08      6.49 o 
   5   9   2       19.06       12.95      8.38 o 
   6   9   2        1.65       24.12     17.35 o 
   7   9   2       15.51       16.68     12.47 o 
   8   9   2        0.46      -12.79     27.50 o 
  -8  10   2       47.66       55.50      6.98 o 
  -7  10   2       24.52        7.81      8.71 o 
  -6  10   2       10.63        7.31      7.89 o 
  -5  10   2      263.31      268.92     15.25 o 
  -4  10   2       46.26       27.40      6.98 o 
  -3  10   2        0.01       -0.46      7.50 o 
  -2  10   2        0.03       -2.79      4.27 o 
  -1  10   2       20.65       25.30      4.95 o 
   0  10   2       40.90       49.60      5.75 o 
   1  10   2     1075.26     1121.66     25.12 o 
   2  10   2        5.71        3.70      6.88 o 
   3  10   2      118.75       99.78      9.90 o 
   4  10   2       54.74       45.27      8.20 o 
   5  10   2        3.99       19.60      9.16 o 
   6  10   2       49.12       47.76      9.87 o 
   7  10   2      111.11       96.26     12.03 o 
  -8  11   2       60.24       68.01     12.32 o 
  -7  11   2       42.32       46.78      8.79 o 
  -6  11   2       79.58       86.20     11.39 o 
  -5  11   2      103.95      134.59     12.51 o 
  -4  11   2       26.45        9.67      7.45 o 
  -3  11   2      327.48      322.83     16.79 o 
  -2  11   2      182.48      197.78      8.50 o 
  -1  11   2      125.29      108.40      7.09 o 
   0  11   2      697.84      663.01     29.57 o 
   1  11   2        5.28        7.24      9.88 o 
   2  11   2        0.11        6.94      7.23 o 
   3  11   2       70.28       54.72     10.02 o 
   4  11   2       72.55       50.78      9.79 o 
   5  11   2        0.52       14.33      6.90 o 
   6  11   2      150.93      181.85     15.28 o 
   7  11   2        1.91       -9.38      9.38 o 
  -7  12   2        1.06      -10.56     10.56 o 
  -6  12   2        2.75        9.81      7.99 o 
  -5  12   2        6.51       21.28     10.29 o 
  -4  12   2      168.46      133.69     11.90 o 
  -3  12   2        0.44       -3.63      8.29 o 
  -2  12   2       78.96       71.86      6.63 o 
  -1  12   2      137.72      120.21      7.29 o 
   0  12   2      139.54      143.11      8.46 o 
   1  12   2      102.42      108.86      9.62 o 
   2  12   2      268.24      240.46     15.08 o 
   3  12   2       12.60        8.35      7.21 o 
   4  12   2      185.50      186.28     14.35 o 
   5  12   2       11.96       29.78      9.94 o 
   6  12   2      122.44      147.58     15.26 o 
  -6  13   2       58.05       84.93     11.52 o 
  -5  13   2       73.07      117.20     12.54 o 
  -4  13   2       42.72       23.21      9.17 o 
  -3  13   2      255.51      242.94     16.54 o 
  -2  13   2        0.04       -7.18      7.18 o 
  -1  13   2       88.88       67.13      6.52 o 
   0  13   2       69.53       47.77      6.45 o 
   1  13   2       36.34       46.00      6.66 o 
   2  13   2       79.94       90.08     12.18 o 
   3  13   2      286.85      278.23     17.25 o 
   4  13   2        1.89       -8.53      9.47 o 
   5  13   2        0.18        7.78      8.34 o 
  -5  14   2       12.59       54.43     11.75 o 
  -4  14   2       10.46       14.96      9.68 o 
  -3  14   2       17.86       20.22      8.74 o 
  -2  14   2       53.55       72.50      9.48 o 
  -1  14   2        6.54        0.26      5.19 o 
   0  14   2       13.06       -1.24     13.32 o 
   1  14   2        2.49        9.16      5.16 o 
   2  14   2       43.18       38.10      6.59 o 
   3  14   2      110.97      118.98      8.98 o 
   4  14   2      274.63      276.26     18.78 o 
  -4  15   2       56.94       60.41     11.79 o 
  -3  15   2       59.17       60.58     10.32 o 
  -2  15   2       70.07       61.25     11.49 o 
  -1  15   2        0.08       -6.72      8.70 o 
   0  15   2       16.79       29.37     12.95 o 
   1  15   2        4.95        4.03     26.31 o 
   2  15   2        0.96       16.85     11.37 o 
   3  15   2       24.76        9.63      9.53 o 
  -1  16   2        8.50       15.78     10.42 o 
   0  16   2        0.13        7.79     23.65 o 
 -11   0   3       51.04       48.06      9.06 o 
  -9   0   3      369.07      340.15     16.74 o 
  -7   0   3      430.76      422.28     16.11 o 
  -5   0   3      381.56      433.29      6.16 o 
  -3   0   3     3553.34     3480.22     41.11 o 
  -1   0   3    64999.04    62671.42    851.65 o 
   1   0   3       41.15       43.02      2.83 o 
   3   0   3      709.59      667.29     17.45 o 
   5   0   3      866.89      842.52     20.87 o 
   7   0   3      425.22      465.37     18.11 o 
   9   0   3       24.92        6.25     13.35 o 
 -11   1   3        5.57       -1.57      8.97 o 
 -10   1   3       95.06      104.63     10.70 o 
  -9   1   3       79.76       82.21      7.19 o 
  -8   1   3        1.05        3.16      4.41 o 
  -7   1   3        9.79        3.29      4.66 o 
  -6   1   3      168.58      170.07      5.06 o 
  -5   1   3      155.49      167.11      4.10 o 
  -4   1   3       74.32       61.05      1.78 o 
  -3   1   3      914.03      986.12      7.42 o 
  -2   1   3     5187.08     5502.79     35.53 o 
  -1   1   3     3631.57     3540.64     10.92 o 
   0   1   3     1120.69     1132.62      7.03 o 
   1   1   3      471.81      486.18      5.25 o 
   2   1   3       62.23       72.57      2.57 o 
   3   1   3     1343.10     1363.61      8.95 o 
   4   1   3        0.51        2.07      1.97 o 
   5   1   3       28.29       31.86      4.68 o 
   6   1   3     1984.03     1959.38     25.49 o 
   7   1   3      148.98      158.32      8.75 o 
   8   1   3      353.73      329.14     11.83 o 
   9   1   3       70.78       59.93      4.77 o 
 -11   2   3       18.94       43.56     11.08 o 
 -10   2   3      124.18      156.46     12.73 o 
  -9   2   3      606.05      504.92     19.90 o 
  -8   2   3      185.71      200.97     12.53 o 
  -7   2   3      630.61      648.82     10.57 o 
  -6   2   3      401.47      381.78      7.61 o 
  -5   2   3        1.34        2.28      1.33 o 
  -4   2   3      684.09      607.99      8.89 o 
  -3   2   3     1250.48     1322.32      9.95 o 
  -2   2   3      125.81      113.63      4.29 o 
  -1   2   3     1329.90     1294.77      8.15 o 
   0   2   3      201.26      170.83      3.74 o 
   1   2   3     2230.01     2317.34     11.06 o 
   2   2   3     3347.57     3279.16     35.63 o 
   3   2   3      232.03      225.00      3.40 o 
   4   2   3      886.46      963.43     11.85 o 
   5   2   3      439.56      451.27     28.11 o 
   6   2   3       23.96       22.01      5.43 o 
   7   2   3      162.33      132.87     16.91 o 
   8   2   3       13.51        9.19      5.04 o 
   9   2   3        0.12       -5.40      5.40 o 
 -11   3   3       52.17       97.10     12.06 o 
 -10   3   3        7.06       -9.23      9.23 o 
  -9   3   3        0.23       -7.67      7.67 o 
  -8   3   3       15.23       29.06      7.62 o 
  -7   3   3      105.90       85.20      5.49 o 
  -6   3   3      102.96      107.03      5.80 o 
  -5   3   3        4.08       10.94      2.45 o 
  -4   3   3       80.45       82.29      3.24 o 
  -3   3   3     4135.66     4140.91     39.13 o 
  -2   3   3     1374.77     1362.07     12.74 o 
  -1   3   3       95.98      118.45      3.20 o 
   0   3   3      347.17      346.80      5.26 o 
   1   3   3      392.22      453.71      7.23 o 
   2   3   3      239.31      283.40      5.10 o 
   3   3   3     2477.23     2509.03     57.28 o 
   4   3   3      157.41      129.77      4.54 o 
   5   3   3     1219.16     1209.97     17.92 o 
   6   3   3     1520.01     1517.23     21.59 o 
   7   3   3      307.27      310.95     10.87 o 
   8   3   3       23.34       17.55      5.16 o 
   9   3   3      158.31      203.82     17.70 o 
 -11   4   3        0.83      -11.20     11.20 o 
 -10   4   3      336.73      381.83     18.58 o 
  -9   4   3       28.44       26.14      8.69 o 
  -8   4   3       34.94       23.97      5.53 o 
  -7   4   3        0.46        1.27      4.32 o 
  -6   4   3      555.22      522.49     11.38 o 
  -5   4   3      409.70      425.71      6.93 o 
  -4   4   3     6596.66     6455.30     41.17 o 
  -3   4   3      122.69      105.26      2.69 o 
  -2   4   3      426.96      433.34      5.37 o 
  -1   4   3      272.79      330.44      6.10 o 
   0   4   3        3.63        3.94      3.45 o 
   1   4   3        1.64        1.61      3.93 o 
   2   4   3      656.10      618.86     15.29 o 
   3   4   3      261.64      247.56     11.15 o 
   4   4   3       30.55       27.69      4.65 o 
   5   4   3      410.08      382.75     10.92 o 
   6   4   3      304.07      308.94     26.42 o 
   7   4   3        1.29        4.93      8.23 o 
   8   4   3       80.92       94.40     10.19 o 
   9   4   3        0.12       11.74      7.21 o 
 -10   5   3       34.18       49.70     10.96 o 
  -9   5   3       48.78       45.01      8.85 o 
  -8   5   3       14.56       16.80      5.02 o 
  -7   5   3        1.90        4.51      4.22 o 
  -6   5   3      174.78      166.34     17.65 o 
  -5   5   3       34.04       28.26      5.64 o 
  -4   5   3      589.98      624.11      9.92 o 
  -3   5   3        0.34       -0.84      2.04 o 
  -2   5   3     1073.97     1092.76     19.76 o 
  -1   5   3      218.84      214.96      7.28 o 
   0   5   3      781.51      805.13     14.74 o 
   1   5   3      107.93      101.98      7.28 o 
   2   5   3        0.13        1.62      4.92 o 
   3   5   3      472.90      459.80     15.37 o 
   4   5   3       67.83       64.03      8.54 o 
   5   5   3      665.16      652.54     20.64 o 
   6   5   3      633.79      643.84     21.71 o 
   7   5   3      120.89      102.80      7.17 o 
   8   5   3      107.02      102.73     12.11 o 
   9   5   3       55.18       86.60     16.47 o 
 -10   6   3       99.12      114.94     12.85 o 
  -9   6   3      299.46      259.21     16.32 o 
  -8   6   3       18.05       27.71      4.84 o 
  -7   6   3      230.42      213.43      9.05 o 
  -6   6   3       20.03       29.89      6.27 o 
  -5   6   3       25.82       28.20      5.73 o 
  -4   6   3     1206.20     1211.51     14.57 o 
  -3   6   3     2177.86     2285.80     20.88 o 
  -2   6   3      175.33      235.58     19.36 o 
  -1   6   3      752.45      660.64     13.18 o 
   0   6   3       82.64       96.36      6.34 o 
   1   6   3      107.49      101.00      7.31 o 
   2   6   3      463.53      511.37     15.30 o 
   3   6   3       85.67       75.60      8.14 o 
   4   6   3        3.06       -6.84      7.55 o 
   5   6   3      524.87      527.21     19.36 o 
   6   6   3        9.39       16.15      8.17 o 
   7   6   3        9.96        1.02     19.55 o 
   8   6   3       10.51       -3.34     20.55 o 
 -10   7   3       93.79       94.46     12.36 o 
  -9   7   3        1.68       -5.76      5.76 o 
  -8   7   3        3.01       15.45      7.98 o 
  -7   7   3       13.37        3.68      4.50 o 
  -6   7   3      504.11      473.48     17.58 o 
  -5   7   3       52.02       43.70      7.18 o 
  -4   7   3       76.61       79.92      5.13 o 
  -3   7   3      254.34      285.83      5.95 o 
  -2   7   3      259.29      270.32      7.18 o 
  -1   7   3      495.56      496.06     12.53 o 
   0   7   3      631.42      586.88     14.60 o 
   1   7   3       12.92        9.65      5.05 o 
   2   7   3       63.69       69.41      7.06 o 
   3   7   3      116.39      130.77     10.24 o 
   4   7   3      537.38      481.82     17.76 o 
   5   7   3      595.74      576.63     21.21 o 
   6   7   3      621.64      679.57     24.12 o 
   7   7   3        5.37        8.82      7.05 o 
   8   7   3       30.90       22.63      6.74 o 
  -9   8   3       65.41       86.76      7.88 o 
  -8   8   3       90.13      108.52     12.18 o 
  -7   8   3      354.65      371.29     17.34 o 
  -6   8   3        3.68       14.16      7.49 o 
  -5   8   3        2.15        0.85      5.43 o 
  -4   8   3        1.65        5.12      4.97 o 
  -3   8   3       97.74       97.59      4.29 o 
  -2   8   3       16.00       21.58      3.65 o 
  -1   8   3      722.82      712.91     21.56 o 
   0   8   3       32.23       36.07      6.01 o 
   1   8   3       69.45       69.13      7.51 o 
   2   8   3       88.11       74.65      8.26 o 
   3   8   3       17.66       17.38      7.64 o 
   4   8   3        0.02        0.32      7.07 o 
   5   8   3     1075.39     1010.30     27.94 o 
   6   8   3       87.12       72.61      6.61 o 
   7   8   3       24.36       42.46     14.45 o 
   8   8   3      115.75      154.15     12.51 o 
  -9   9   3       13.35       67.02     14.89 o 
  -8   9   3        7.68       -5.22      5.77 o 
  -7   9   3      164.49      145.62     11.58 o 
  -6   9   3       84.49      107.83     10.65 o 
  -5   9   3       55.61       33.53      7.79 o 
  -4   9   3       99.76      104.06     10.35 o 
  -3   9   3     1031.88     1006.26     24.62 o 
  -2   9   3       17.02       17.18      3.97 o 
  -1   9   3       78.40       70.03      5.41 o 
   0   9   3      507.57      473.88     15.16 o 
   1   9   3       10.28        8.58      5.33 o 
   2   9   3      404.63      399.97     15.81 o 
   3   9   3      130.62      139.21     10.97 o 
   4   9   3       64.95       65.07     10.30 o 
   5   9   3       85.85       93.80     10.71 o 
   6   9   3       53.82       75.81     20.70 o 
   7   9   3       37.62       70.32     19.57 o 
  -9  10   3        0.21       24.34      8.52 o 
  -8  10   3        2.72       -4.49     17.13 o 
  -7  10   3        1.03       -6.18      8.33 o 
  -6  10   3       56.72       82.59     10.23 o 
  -5  10   3       19.89        2.61      7.18 o 
  -4  10   3       33.64       39.65      7.83 o 
  -3  10   3      380.35      374.52     16.99 o 
  -2  10   3       12.38        6.44      4.14 o 
  -1  10   3       23.71       24.60      4.69 o 
   0  10   3      927.90      875.43     21.48 o 
   1  10   3       86.96       62.24      7.64 o 
   2  10   3      713.72      705.32     21.61 o 
   3  10   3       18.67       18.11      7.81 o 
   4  10   3       40.63       44.67      9.67 o 
   5  10   3        0.11       -5.21      8.60 o 
   6  10   3        0.15       -8.24      8.24 o 
   7  10   3       51.47       47.40     10.30 o 
  -8  11   3        0.40       -9.63      9.63 o 
  -7  11   3       11.59       11.68      7.13 o 
  -6  11   3        8.41       23.58      8.21 o 
  -5  11   3        3.57        0.00      6.17 o 
  -4  11   3       43.25       47.39      8.85 o 
  -3  11   3      356.08      316.69     16.82 o 
  -2  11   3      293.48      282.40     15.44 o 
  -1  11   3        0.02       -7.19      7.19 o 
   0  11   3      139.24      126.64      7.70 o 
   1  11   3      397.97      403.37     16.82 o 
   2  11   3       80.12       71.55      9.18 o 
   3  11   3       54.78       75.41     10.06 o 
   4  11   3       33.89       58.72     10.17 o 
   5  11   3       44.11       42.82     10.37 o 
   6  11   3        5.16      -10.21     10.21 o 
  -7  12   3       15.26       22.93      8.97 o 
  -6  12   3        1.63       36.78      8.18 o 
  -5  12   3        4.45        2.94      8.18 o 
  -4  12   3       36.29       38.89      9.05 o 
  -3  12   3       31.66       32.42      9.05 o 
  -2  12   3      147.30      148.70     12.82 o 
  -1  12   3      310.98      329.44     13.82 o 
   0  12   3       23.88       20.95      5.05 o 
   1  12   3       82.10       67.51      6.83 o 
   2  12   3      188.43      148.55     12.07 o 
   3  12   3      155.54      122.64     12.11 o 
   4  12   3       61.88       75.40     12.34 o 
   5  12   3       22.89       22.73      9.08 o 
   6  12   3       14.00       -9.82      9.97 o 
  -6  13   3       17.43       40.69     10.62 o 
  -5  13   3       21.01       15.02      8.78 o 
  -4  13   3       45.83       65.08      9.60 o 
  -3  13   3        9.73       31.60     10.25 o 
  -2  13   3        2.17       -6.42      6.42 o 
  -1  13   3       72.59       65.54      9.55 o 
   0  13   3      121.48      143.58     11.28 o 
   1  13   3       48.07       44.35      6.66 o 
   2  13   3       86.19       64.89      9.32 o 
   3  13   3        2.18       -7.71      7.71 o 
   4  13   3        0.00       13.41      9.29 o 
   5  13   3        0.78       -1.16     10.81 o 
  -5  14   3        0.93       11.73      8.04 o 
  -4  14   3       18.77       11.60      8.10 o 
  -3  14   3       26.09       19.18      9.01 o 
  -2  14   3        0.38       10.90      7.77 o 
  -1  14   3       67.07       75.87     11.17 o 
   0  14   3      122.48      154.67      9.64 o 
   1  14   3       35.31       47.37     14.52 o 
   2  14   3       78.98       89.55      8.43 o 
   3  14   3        1.16       -8.79      8.79 o 
   4  14   3       78.65       92.17     12.80 o 
  -4  15   3       41.70       18.36      9.64 o 
  -3  15   3        0.76        2.40     11.05 o 
  -2  15   3        7.99        4.23      9.07 o 
  -1  15   3        0.02      -10.54     10.54 o 
   0  15   3        0.03       -0.48      9.99 o 
   1  15   3       21.94       42.87     16.64 o 
   2  15   3       24.47       28.31     13.86 o 
 -10   0   4       56.61       36.54      7.15 o 
  -8   0   4      863.83      829.84     23.95 o 
  -6   0   4      990.00      978.83     13.68 o 
  -4   0   4     3546.58     3552.41     37.09 o 
  -2   0   4    17356.14    17725.42     79.36 o 
   0   0   4     1534.21     1594.72     24.42 o 
   2   0   4     2693.50     3065.46     49.27 o 
   4   0   4      136.28      141.21      9.70 o 
   6   0   4       28.78       27.45      7.12 o 
   8   0   4      124.03      158.97     13.50 o 
 -11   1   4       45.11       80.27      8.73 o 
 -10   1   4        2.76       -6.89     20.68 o 
  -9   1   4       78.87       73.04     12.25 o 
  -8   1   4       51.32       52.35      7.89 o 
  -7   1   4       90.12       78.37      6.10 o 
  -6   1   4      103.93      101.51      3.52 o 
  -5   1   4     1096.83     1040.64     11.14 o 
  -4   1   4      548.35      506.67      7.76 o 
  -3   1   4      255.17      273.91      3.80 o 
  -2   1   4     7099.57     7170.13     20.09 o 
  -1   1   4     6004.64     6115.95     30.20 o 
   0   1   4     1796.54     1765.13     14.86 o 
   1   1   4     6324.68     6223.49     34.51 o 
   2   1   4      848.47      877.05     10.44 o 
   3   1   4      358.08      372.92      7.67 o 
   4   1   4       55.13       58.74      3.66 o 
   5   1   4      949.54     1002.86     17.12 o 
   6   1   4       62.19       61.64      6.26 o 
   7   1   4      602.16      647.40     15.86 o 
   8   1   4       45.94       62.12      7.75 o 
   9   1   4       28.50       24.56     12.13 o 
 -11   2   4       76.26      106.28     11.09 o 
 -10   2   4       24.60       31.38      8.73 o 
  -9   2   4       11.71       16.90      6.84 o 
  -8   2   4      449.48      431.97     18.23 o 
  -7   2   4        0.96       -0.40      5.29 o 
  -6   2   4      124.11      113.20      4.58 o 
  -5   2   4     1071.38     1017.72      9.06 o 
  -4   2   4      130.38      124.91      3.79 o 
  -3   2   4        0.66       10.49      1.87 o 
  -2   2   4      245.49      231.65      6.13 o 
  -1   2   4     4505.47     4559.46     41.63 o 
   0   2   4      848.88      901.89      8.56 o 
   1   2   4      360.97      377.57      5.30 o 
   2   2   4      116.85       81.33      3.16 o 
   3   2   4     1209.71     1206.02      9.68 o 
   4   2   4       19.11       20.63      3.90 o 
   5   2   4      762.14      796.75     34.79 o 
   6   2   4      103.99       98.39      7.65 o 
   7   2   4      103.25       90.92      7.41 o 
   8   2   4       76.69       79.34      7.44 o 
   9   2   4        0.05       -6.67      6.67 o 
 -11   3   4        0.08        1.88     11.31 o 
 -10   3   4      332.70      266.80     15.76 o 
  -9   3   4       96.48      107.72     10.54 o 
  -8   3   4      931.14      976.33     26.84 o 
  -7   3   4      253.66      253.80      9.98 o 
  -6   3   4      198.87      209.18      8.81 o 
  -5   3   4       95.12      102.36      4.05 o 
  -4   3   4      654.39      667.12      8.30 o 
  -3   3   4      152.73      160.78      4.41 o 
  -2   3   4      709.20      626.53      7.76 o 
  -1   3   4      417.80      438.43      6.70 o 
   0   3   4      155.11      152.91      4.18 o 
   1   3   4      325.45      351.20      8.32 o 
   2   3   4      947.83      973.38      9.50 o 
   3   3   4       31.31       30.16      3.69 o 
   4   3   4     4301.34     4270.50     25.31 o 
   5   3   4      149.14      142.72      7.81 o 
   6   3   4      681.09      660.28     17.28 o 
   7   3   4       37.50       27.41      8.04 o 
   8   3   4       97.90       88.24      7.44 o 
   9   3   4       19.68       14.19      9.63 o 
 -11   4   4       73.74       23.60     12.74 o 
 -10   4   4       66.35       45.56      9.36 o 
  -9   4   4      152.16      179.16     13.20 o 
  -8   4   4        6.44       -7.41      7.41 o 
  -7   4   4       22.60       21.33      4.01 o 
  -6   4   4       23.68       26.07      4.24 o 
  -5   4   4     1395.34     1437.90     56.44 o 
  -4   4   4      553.69      575.33      9.65 o 
  -3   4   4      450.78      478.95      8.72 o 
  -2   4   4        4.99        2.60      1.78 o 
  -1   4   4     4082.97     4115.72     41.85 o 
   0   4   4        0.06        0.74      2.56 o 
   1   4   4      504.70      482.46      7.32 o 
   2   4   4      302.46      332.33      9.52 o 
   3   4   4      207.41      252.48      8.12 o 
   4   4   4       22.22       25.49      4.25 o 
   5   4   4      574.94      550.83     13.56 o 
   6   4   4      176.17      189.22      9.15 o 
   7   4   4      110.20      124.88      7.95 o 
   8   4   4       45.53       67.52     12.57 o 
 -10   5   4       20.26       26.33      8.68 o 
  -9   5   4       62.76       48.12      9.67 o 
  -8   5   4       43.57       39.59      9.04 o 
  -7   5   4      580.96      532.07     12.78 o 
  -6   5   4       16.20       19.97      4.68 o 
  -5   5   4     1557.19     1511.07     16.28 o 
  -4   5   4     1180.06     1190.51     14.38 o 
  -3   5   4      342.66      356.48      5.28 o 
  -2   5   4     1191.34     1108.90     14.93 o 
  -1   5   4       11.26        5.97      2.81 o 
   0   5   4     1192.08     1219.13     14.14 o 
   1   5   4     3242.29     3368.52     34.74 o 
   2   5   4      675.96      669.50     17.46 o 
   3   5   4      601.40      629.68     18.27 o 
   4   5   4     2512.74     2655.27     38.95 o 
   5   5   4      115.97      123.04     11.15 o 
   6   5   4        0.10        3.53      8.46 o 
   7   5   4      204.04      202.76     15.45 o 
   8   5   4        5.24       26.22      8.43 o 
 -10   6   4       22.39        7.56      9.75 o 
  -9   6   4        8.99       -4.81      7.83 o 
  -8   6   4      157.91      169.26      8.67 o 
  -7   6   4        4.58        2.36      4.28 o 
  -6   6   4       74.59       69.92     12.66 o 
  -5   6   4      159.06      150.60      9.80 o 
  -4   6   4       16.29       17.54      3.74 o 
  -3   6   4        0.04        0.30      1.84 o 
  -2   6   4      231.12      214.78      5.90 o 
  -1   6   4      434.02      416.45      8.61 o 
   0   6   4      713.45      811.99     16.49 o 
   1   6   4       26.76       26.84      5.74 o 
   2   6   4      785.37      772.87     19.34 o 
   3   6   4      578.89      569.43     18.45 o 
   4   6   4        1.14        4.45      7.13 o 
   5   6   4        0.43        1.62      8.02 o 
   6   6   4        2.04       -8.39      8.39 o 
   7   6   4        4.09       -8.10      8.10 o 
   8   6   4      131.10      149.31     23.43 o 
 -10   7   4       50.07       38.01     10.03 o 
  -9   7   4        9.69       -8.96      8.96 o 
  -8   7   4       41.28       41.87     10.28 o 
  -7   7   4      827.36      789.96     16.69 o 
  -6   7   4      814.29      827.38     22.04 o 
  -5   7   4      818.76      755.50     20.08 o 
  -4   7   4      683.11      662.31     15.75 o 
  -3   7   4       48.82       45.09      9.66 o 
  -2   7   4        5.94        8.70      3.15 o 
  -1   7   4      201.09      188.82      8.51 o 
   0   7   4      376.94      360.11     12.02 o 
   1   7   4      964.23      943.60     20.53 o 
   2   7   4        6.84        6.39      5.09 o 
   3   7   4      132.98      137.24     10.88 o 
   4   7   4        0.92       -2.46      5.62 o 
   5   7   4      384.75      348.08     17.41 o 
   6   7   4      163.69      168.92     13.50 o 
   7   7   4      293.09      267.96     18.36 o 
   8   7   4       38.79       38.64      8.09 o 
 -10   8   4        4.36      -13.31     13.31 o 
  -9   8   4        7.89       34.10     10.13 o 
  -8   8   4        0.56       -0.70      6.36 o 
  -7   8   4       61.99       77.54     12.43 o 
  -6   8   4      464.03      445.69     17.75 o 
  -5   8   4        8.88       13.20      6.01 o 
  -4   8   4      383.48      340.69      9.86 o 
  -3   8   4        6.01        8.04      4.28 o 
  -2   8   4       33.98       42.71      3.45 o 
  -1   8   4       13.38       13.11      4.10 o 
   0   8   4      211.08      208.13     10.15 o 
   1   8   4        3.62        6.02      4.64 o 
   2   8   4       79.52       69.93      9.22 o 
   3   8   4       16.68       11.45      7.13 o 
   4   8   4        1.49       -4.05      7.14 o 
   5   8   4      166.68      161.01     13.61 o 
   6   8   4       21.63       34.15     10.35 o 
   7   8   4      172.53      189.74     14.33 o 
  -9   9   4       20.38       42.94     10.90 o 
  -8   9   4      461.08      450.98     15.54 o 
  -7   9   4       21.27       27.03      7.67 o 
  -6   9   4       74.35       82.41      8.57 o 
  -5   9   4       15.46        9.71      6.26 o 
  -4   9   4      436.78      440.92     16.31 o 
  -3   9   4        5.45        3.66      4.14 o 
  -2   9   4     1074.68     1042.35     17.73 o 
  -1   9   4        0.55        2.69      4.95 o 
   0   9   4      138.08      113.75      8.51 o 
   1   9   4      263.49      216.71     11.75 o 
   2   9   4      418.51      412.83     16.98 o 
   3   9   4        0.28        7.95      7.27 o 
   4   9   4      390.01      409.31     18.64 o 
   5   9   4        5.20        8.40      7.18 o 
   6   9   4       67.61       64.34     14.17 o 
   7   9   4       17.96       46.29     17.91 o 
  -9  10   4       22.39       65.60     28.54 o 
  -8  10   4        0.99       -6.70      6.70 o 
  -7  10   4       31.22       42.74      9.42 o 
  -6  10   4      129.52      109.06     10.38 o 
  -5  10   4        4.68        8.17      6.46 o 
  -4  10   4      128.74      148.51     12.15 o 
  -3  10   4      736.51      732.83     15.48 o 
  -2  10   4        3.25        4.29      7.64 o 
  -1  10   4      376.08      404.88     11.05 o 
   0  10   4       46.58       51.24      7.71 o 
   1  10   4      344.28      311.74     14.70 o 
   2  10   4        2.70       -0.04      5.82 o 
   3  10   4      213.34      215.41     14.20 o 
   4  10   4       54.74       47.25      9.55 o 
   5  10   4      205.69      193.60     15.02 o 
   6  10   4        0.80       -7.70      8.97 o 
  -8  11   4      111.17      101.22     12.66 o 
  -7  11   4      226.23      227.19     15.25 o 
  -6  11   4       37.12       41.91      8.04 o 
  -5  11   4       35.69       26.65      7.91 o 
  -4  11   4       23.82       34.72      8.63 o 
  -3  11   4      104.93       86.37      9.94 o 
  -2  11   4     1393.01     1379.61     31.79 o 
  -1  11   4     1093.15     1102.42     18.54 o 
   0  11   4      172.21      143.97     10.68 o 
   1  11   4      299.51      334.96     15.48 o 
   2  11   4        4.22       17.50      7.21 o 
   3  11   4       88.71      109.04     12.30 o 
   4  11   4      106.22      137.51     12.63 o 
   5  11   4       10.26       -3.25      8.44 o 
   6  11   4        1.07       -8.69      8.69 o 
  -7  12   4        3.62       21.58      9.71 o 
  -6  12   4        0.63        8.77      9.36 o 
  -5  12   4      106.94      104.68     10.21 o 
  -4  12   4       95.16       64.71     10.63 o 
  -3  12   4       33.88       25.61      5.91 o 
  -2  12   4       13.41       -0.92      6.64 o 
  -1  12   4      247.86      269.16     16.66 o 
   0  12   4       18.81       12.19      5.39 o 
   1  12   4        5.06        1.62      7.21 o 
   2  12   4        0.72       10.16      7.65 o 
   3  12   4        0.23       35.92      8.47 o 
   4  12   4        7.95       23.48      9.35 o 
   5  12   4       95.81       84.31     12.15 o 
  -6  13   4       74.86      107.67     12.25 o 
  -5  13   4      298.85      317.71     19.01 o 
  -4  13   4        4.23       -7.75      7.75 o 
  -3  13   4        6.12       -0.08      5.73 o 
  -2  13   4        7.43       13.97      8.26 o 
  -1  13   4       44.62       59.14     10.00 o 
   0  13   4      356.07      373.13     17.17 o 
   1  13   4      127.31      116.86      8.63 o 
   2  13   4       52.76       57.68      9.71 o 
   3  13   4       32.16       34.74      7.90 o 
   4  13   4        5.00       14.68      9.80 o 
  -5  14   4       13.61        0.19     10.97 o 
  -4  14   4        0.01      -10.07     10.07 o 
  -3  14   4       18.12       10.48      9.18 o 
  -2  14   4       14.62       14.25      9.41 o 
  -1  14   4       11.44       16.66      9.00 o 
   0  14   4       20.34       21.07      9.16 o 
   1  14   4        1.83      -10.11     18.34 o 
   2  14   4       78.49       95.09     11.37 o 
   3  14   4        0.14       20.75      8.65 o 
  -4  15   4       83.55       94.66     12.34 o 
  -3  15   4       39.89       46.15      9.99 o 
  -2  15   4       18.43      -11.40     11.40 o 
  -1  15   4        4.34        2.57      9.26 o 
   0  15   4       61.96       59.69     10.21 o 
   1  15   4       12.91       17.37     15.97 o 
 -11   0   5        8.97       -9.21      9.21 o 
  -9   0   5       67.81       76.46      9.15 o 
  -7   0   5      261.21      220.78     12.60 o 
  -5   0   5     1736.60     1833.27     18.67 o 
  -3   0   5     7408.45     7466.49     80.31 o 
  -1   0   5      706.64      719.08      6.90 o 
   1   0   5        8.22        3.33      3.29 o 
   3   0   5      772.06      698.30     11.52 o 
   5   0   5      293.38      295.04     14.86 o 
   7   0   5       11.51       11.28      7.24 o 
 -11   1   5       25.69       31.24     10.64 o 
 -10   1   5       53.16       74.64     20.41 o 
  -9   1   5      312.61      310.68     19.60 o 
  -8   1   5       36.02       26.00      5.66 o 
  -7   1   5      110.42      129.86     10.06 o 
  -6   1   5      582.82      534.83      7.85 o 
  -5   1   5       45.29       40.02      2.22 o 
  -4   1   5      481.98      434.80      5.19 o 
  -3   1   5       54.50       47.30      3.04 o 
  -2   1   5     1839.62     1948.56     12.06 o 
  -1   1   5      541.81      568.42      9.35 o 
   0   1   5     1844.46     1898.80     11.53 o 
   1   1   5       80.89      115.89      3.65 o 
   2   1   5     3396.12     3607.59     17.46 o 
   3   1   5      744.62      745.46      8.44 o 
   4   1   5      148.88      137.12      7.75 o 
   5   1   5      146.63      158.11      8.52 o 
   6   1   5       20.11       18.66      5.84 o 
   7   1   5        0.68       -0.40      5.95 o 
   8   1   5        3.78       -2.59      8.79 o 
 -11   2   5        0.04       41.63     10.77 o 
 -10   2   5        9.36       11.75      8.95 o 
  -9   2   5      340.26      368.33     18.03 o 
  -8   2   5       25.34       14.83      5.80 o 
  -7   2   5       53.89       48.43      5.68 o 
  -6   2   5     1151.35     1226.44     32.80 o 
  -5   2   5      450.27      436.77      8.86 o 
  -4   2   5     1617.09     1708.31     11.48 o 
  -3   2   5     4519.93     4509.94     40.48 o 
  -2   2   5      852.12      827.46      7.81 o 
  -1   2   5      913.25      915.06      9.08 o 
   0   2   5      447.53      402.42     11.41 o 
   1   2   5       30.97       50.99      3.02 o 
   2   2   5       47.42       50.62      3.11 o 
   3   2   5      372.29      326.69      7.40 o 
   4   2   5      441.92      439.43      9.19 o 
   5   2   5        5.74        2.88      4.99 o 
   6   2   5      393.24      378.00     21.69 o 
   7   2   5        0.08       -5.22      5.22 o 
   8   2   5       21.27       20.63      5.84 o 
 -11   3   5       16.93       26.52     11.13 o 
 -10   3   5      116.24       99.74     11.64 o 
  -9   3   5       31.01       33.71      9.11 o 
  -8   3   5        4.44        0.62      6.55 o 
  -7   3   5      599.40      599.79     20.66 o 
  -6   3   5      252.19      254.09      7.52 o 
  -5   3   5     1104.65     1105.78     13.74 o 
  -4   3   5       40.34       33.11      2.74 o 
  -3   3   5     2150.20     2053.56     22.45 o 
  -2   3   5      476.61      496.98      6.37 o 
  -1   3   5     1296.08     1236.68     15.84 o 
   0   3   5      548.75      559.22      7.83 o 
   1   3   5      165.35      143.96      4.66 o 
   2   3   5       29.23       29.65      2.77 o 
   3   3   5      541.73      531.60      9.37 o 
   4   3   5      140.70      141.71      5.90 o 
   5   3   5      239.67      247.19     12.88 o 
   6   3   5       32.26       30.88      5.72 o 
   7   3   5      166.80      173.49      9.78 o 
   8   3   5       10.02       -3.22     19.58 o 
 -11   4   5        0.00       -9.29      9.29 o 
 -10   4   5       14.58       -1.27      7.77 o 
  -9   4   5       41.69       40.52      9.25 o 
  -8   4   5      587.39      545.25     21.30 o 
  -7   4   5       28.83       28.78      8.22 o 
  -6   4   5     1012.01     1013.27     16.48 o 
  -5   4   5      104.27      115.26      4.74 o 
  -4   4   5       75.51       69.41      4.63 o 
  -3   4   5      548.25      543.20      6.30 o 
  -2   4   5      607.40      668.89     18.96 o 
  -1   4   5      760.04      794.02     13.94 o 
   0   4   5      172.73      142.40      4.63 o 
   1   4   5      865.48      862.85     18.10 o 
   2   4   5       83.93       76.89      4.01 o 
   3   4   5      513.75      501.18     11.33 o 
   4   4   5      428.39      432.43     16.22 o 
   5   4   5       17.63       27.02     13.65 o 
   6   4   5      155.05      170.02     13.42 o 
   7   4   5        3.11       21.23      5.86 o 
   8   4   5       38.76       40.77      8.45 o 
 -11   5   5       10.60      -10.38     10.38 o 
 -10   5   5       65.05       85.70     10.78 o 
  -9   5   5       26.00       20.17      8.77 o 
  -8   5   5      155.98      164.69     13.57 o 
  -7   5   5      199.80      231.29     16.76 o 
  -6   5   5     2077.24     2011.97     37.76 o 
  -5   5   5       13.13       10.22      3.15 o 
  -4   5   5      391.96      373.41      8.99 o 
  -3   5   5       66.99       64.35     19.13 o 
  -2   5   5       92.57      117.24      4.48 o 
  -1   5   5      120.20      148.55      4.72 o 
   0   5   5        4.98        8.74      3.69 o 
   1   5   5      647.60      634.93      9.27 o 
   2   5   5      113.54      125.51      4.82 o 
   3   5   5      667.55      665.25     13.65 o 
   4   5   5      677.76      654.48     22.50 o 
   5   5   5       56.12       27.69      9.48 o 
   6   5   5        5.88        8.48      7.95 o 
   7   5   5      117.45      142.91     14.65 o 
   8   5   5        0.01       12.25     10.61 o 
 -10   6   5        6.37       19.98     10.32 o 
  -9   6   5       33.17       -2.68      9.05 o 
  -8   6   5       63.91       60.50     10.49 o 
  -7   6   5      242.40      239.63      9.26 o 
  -6   6   5      272.58      260.94      9.35 o 
  -5   6   5      459.15      452.50     29.92 o 
  -4   6   5      164.70      138.30      6.48 o 
  -3   6   5     1178.62     1163.81     15.89 o 
  -2   6   5        8.82       11.35      3.09 o 
  -1   6   5      617.31      624.35     12.54 o 
   0   6   5      335.88      370.78      9.29 o 
   1   6   5       87.99       88.10      5.71 o 
   2   6   5      132.47      119.11      6.76 o 
   3   6   5     2768.30     2772.84     56.30 o 
   4   6   5      134.30      128.48     12.85 o 
   5   6   5       60.13       57.92      6.60 o 
   6   6   5        0.01       -7.62      7.97 o 
   7   6   5      190.95      230.41     17.45 o 
 -10   7   5       55.22       28.28      9.90 o 
  -9   7   5       67.84       59.91     11.81 o 
  -8   7   5       13.48       15.88     20.95 o 
  -7   7   5      720.92      744.01     17.05 o 
  -6   7   5     1686.97     1686.94     30.66 o 
  -5   7   5      501.40      544.72     11.92 o 
  -4   7   5     1335.27     1266.44     19.19 o 
  -3   7   5       15.82        9.55      4.05 o 
  -2   7   5      584.35      567.55     10.25 o 
  -1   7   5      179.76      183.54      6.83 o 
   0   7   5      217.93      206.04     13.00 o 
   1   7   5      116.81      108.33      6.61 o 
   2   7   5      902.46      917.17     22.92 o 
   3   7   5       17.96        8.83      6.65 o 
   4   7   5        4.52        2.89      5.60 o 
   5   7   5      137.50      128.27      8.21 o 
   6   7   5       12.59        7.62      8.09 o 
   7   7   5       14.06       10.97     10.08 o 
 -10   8   5        0.74      -12.70     12.70 o 
  -9   8   5        6.85       28.21      7.98 o 
  -8   8   5      269.65      240.51     17.06 o 
  -7   8   5        1.52        0.87     21.89 o 
  -6   8   5       60.55       47.23      8.18 o 
  -5   8   5      710.87      710.13     20.88 o 
  -4   8   5        7.65        8.86      4.04 o 
  -3   8   5      805.34      777.81     14.79 o 
  -2   8   5      166.20      167.01     10.46 o 
  -1   8   5        0.05       -0.25      3.35 o 
   0   8   5      319.18      331.59      9.82 o 
   1   8   5       31.57       24.85      6.94 o 
   2   8   5      300.81      306.55     14.48 o 
   3   8   5      324.88      323.40     16.29 o 
   4   8   5       87.22       89.90     10.50 o 
   5   8   5        6.90        0.11      5.72 o 
   6   8   5      276.92      269.10     17.62 o 
   7   8   5        3.11        3.91     10.38 o 
  -9   9   5      348.27      397.70     21.59 o 
  -8   9   5      157.05      148.02      8.81 o 
  -7   9   5      149.76      160.27     12.06 o 
  -6   9   5        1.36       -6.41      6.41 o 
  -5   9   5       86.97       74.46      9.06 o 
  -4   9   5      159.97      161.48     11.57 o 
  -3   9   5      974.62     1037.45     17.77 o 
  -2   9   5      441.56      430.14     19.83 o 
  -1   9   5      247.10      246.97      9.04 o 
   0   9   5        6.78       18.67      5.34 o 
   1   9   5       94.68       95.91      9.02 o 
   2   9   5      124.49      119.95     10.59 o 
   3   9   5      169.58      151.99     12.36 o 
   4   9   5      118.37      115.55     11.58 o 
   5   9   5       27.32       27.48      9.91 o 
   6   9   5        3.65       25.77      8.07 o 
  -9  10   5        4.92       25.40     10.06 o 
  -8  10   5        4.83       -4.19     12.31 o 
  -7  10   5       47.84       54.03     10.07 o 
  -6  10   5      121.89      106.98      9.29 o 
  -5  10   5       56.67       42.69      7.78 o 
  -4  10   5       25.22       18.56      5.26 o 
  -3  10   5       48.84       45.92      6.16 o 
  -2  10   5      442.12      432.22     15.63 o 
  -1  10   5      275.67      274.17      9.67 o 
   0  10   5     1559.45     1560.30     29.33 o 
   1  10   5       86.38       96.71      9.26 o 
   2  10   5        5.07        6.41      6.24 o 
   3  10   5       18.90        9.30      7.21 o 
   4  10   5       63.14       92.74      9.77 o 
   5  10   5      123.95      139.91     13.92 o 
   6  10   5      262.77      343.28     20.40 o 
  -8  11   5      176.04      198.81     11.47 o 
  -7  11   5       76.97      111.22     12.39 o 
  -6  11   5       61.72       53.94      9.61 o 
  -5  11   5        8.97        2.12      6.84 o 
  -4  11   5      141.25      124.26      8.41 o 
  -3  11   5        0.97       -3.20      8.60 o 
  -2  11   5       21.91       17.71      6.17 o 
  -1  11   5       16.92        3.93      8.75 o 
   0  11   5       13.31        2.72      5.89 o 
   1  11   5        2.79       12.15      7.07 o 
   2  11   5      136.53      145.68     11.84 o 
   3  11   5       51.96       45.04      9.65 o 
   4  11   5        8.79        0.51      7.70 o 
   5  11   5       48.90       50.04     10.89 o 
  -7  12   5        0.87       21.53      9.59 o 
  -6  12   5       22.06        6.34      8.16 o 
  -5  12   5      320.97      330.64     17.78 o 
  -4  12   5        7.26        0.79      6.63 o 
  -3  12   5       35.15       41.55      8.77 o 
  -2  12   5       89.38       91.47     16.86 o 
  -1  12   5       21.48        8.85      8.18 o 
   0  12   5       11.05       -6.21      6.79 o 
   1  12   5      256.51      251.96     15.28 o 
   2  12   5       57.46       71.80      9.95 o 
   3  12   5       99.75      128.60     13.33 o 
   4  12   5       33.65       20.88      9.62 o 
  -6  13   5      162.59      208.11     16.42 o 
  -5  13   5       37.33       49.37      8.73 o 
  -4  13   5      156.34      165.63     15.29 o 
  -3  13   5        0.04       -5.18     12.00 o 
  -2  13   5       26.74       15.88      6.15 o 
  -1  13   5       20.77       13.63      7.53 o 
   0  13   5        4.36       -8.95      8.95 o 
   1  13   5      105.18      121.39     11.73 o 
   2  13   5       34.37       46.21     10.47 o 
   3  13   5        1.75       19.79      8.04 o 
  -5  14   5       18.05        9.93     10.21 o 
  -4  14   5       34.38       44.85      8.88 o 
  -3  14   5       35.48       31.35      8.60 o 
  -2  14   5       31.99       29.01      6.69 o 
  -1  14   5        9.89       19.92     10.16 o 
   0  14   5       16.07       16.09      9.83 o 
   1  14   5       46.31       61.24     20.81 o 
   2  14   5       49.35       84.88     11.46 o 
  -3  15   5       35.99       30.77      9.53 o 
  -2  15   5       63.73       70.77      9.32 o 
  -1  15   5        0.13       -3.66     14.92 o 
   0  15   5        0.72        3.15     10.17 o 
 -10   0   6      504.30      515.37     21.88 o 
  -8   0   6      170.36      163.68     12.55 o 
  -6   0   6      337.98      336.29      9.54 o 
  -4   0   6     3300.21     3190.55     70.35 o 
  -2   0   6     1714.20     1526.83     49.55 o 
   0   0   6      758.79      771.29     11.72 o 
   2   0   6     1380.73     1358.71     21.03 o 
   4   0   6      331.79      367.94     15.98 o 
   6   0   6       27.21       17.55      8.30 o 
   8   0   6        1.21      -10.25     10.27 o 
 -11   1   6       22.68       42.16      8.35 o 
 -10   1   6        0.62       12.39     26.44 o 
  -9   1   6      128.11      152.12     10.85 o 
  -8   1   6      121.22       98.18      7.35 o 
  -7   1   6       41.79       30.70      3.30 o 
  -6   1   6      196.05      203.95      5.50 o 
  -5   1   6        7.11        0.69      2.74 o 
  -4   1   6      140.82      129.57      3.89 o 
  -3   1   6     3083.23     3176.08     16.33 o 
  -2   1   6     1770.31     1708.24     28.28 o 
  -1   1   6     1066.74     1019.91      8.94 o 
   0   1   6       25.66       30.39      2.90 o 
   1   1   6       21.58       20.92      2.73 o 
   2   1   6     1176.30     1193.90     12.02 o 
   3   1   6      155.67      126.74      8.28 o 
   4   1   6        1.03        0.42      5.09 o 
   5   1   6      795.52      810.53     17.12 o 
   6   1   6       20.90       22.93      5.86 o 
   7   1   6        1.12       -6.18     18.75 o 
   8   1   6       29.13       33.28      9.56 o 
 -11   2   6       96.85      160.16     13.70 o 
 -10   2   6       91.04       65.65      9.70 o 
  -9   2   6       30.87       18.37      7.50 o 
  -8   2   6      480.65      458.98     15.52 o 
  -7   2   6      264.70      239.65      9.45 o 
  -6   2   6      129.84      120.05      4.71 o 
  -5   2   6     1945.13     1966.57     19.29 o 
  -4   2   6      727.46      734.47      8.12 o 
  -3   2   6      366.09      425.82      7.68 o 
  -2   2   6      391.24      394.04      5.46 o 
  -1   2   6      114.68       91.31      3.03 o 
   0   2   6      820.23      842.07      7.72 o 
   1   2   6      366.09      316.30     11.14 o 
   2   2   6      307.51      318.13      6.22 o 
   3   2   6       57.46       69.19      5.46 o 
   4   2   6        0.70       -4.72      4.72 o 
   5   2   6       17.44       12.72      6.22 o 
   6   2   6        8.63       -6.40      6.40 o 
   7   2   6       73.40       49.22     22.88 o 
   8   2   6       26.53       29.75      7.45 o 
 -11   3   6       10.21       14.06      9.33 o 
 -10   3   6       41.89       15.57      9.31 o 
  -9   3   6      152.81      147.86     12.55 o 
  -8   3   6      448.93      487.12     20.61 o 
  -7   3   6        2.62       -4.72      8.03 o 
  -6   3   6      114.25      108.23      6.51 o 
  -5   3   6      201.02      204.50      5.13 o 
  -4   3   6     1418.02     1342.49     11.40 o 
  -3   3   6       52.52       74.33      4.15 o 
  -2   3   6       68.04       72.39      3.37 o 
  -1   3   6       50.22       37.92      3.23 o 
   0   3   6       90.68       77.85      4.04 o 
   1   3   6       24.09       27.79      3.26 o 
   2   3   6     1128.42     1124.84     11.06 o 
   3   3   6      109.15       94.50      6.58 o 
   4   3   6      109.65      113.06      7.66 o 
   5   3   6      684.87      706.29     28.42 o 
   6   3   6       42.57       55.05      7.57 o 
   7   3   6        0.01       -9.86     18.29 o 
   8   3   6       86.28      114.17      9.94 o 
 -11   4   6       68.04       55.76     10.36 o 
 -10   4   6       37.57       10.86      8.78 o 
  -9   4   6       10.43       27.14      9.12 o 
  -8   4   6       51.38       42.42     10.16 o 
  -7   4   6     1888.48     1935.07     36.40 o 
  -6   4   6        4.57        7.10      4.42 o 
  -5   4   6     3746.76     3670.38     40.83 o 
  -4   4   6      835.46      831.17      9.51 o 
  -3   4   6       49.46       59.43      5.59 o 
  -2   4   6       23.09       37.01      2.80 o 
  -1   4   6        4.81        3.14      2.41 o 
   0   4   6       14.16       13.30      2.78 o 
   1   4   6      244.70      248.96      6.50 o 
   2   4   6      203.78      202.44      6.23 o 
   3   4   6      374.13      344.15     10.34 o 
   4   4   6      494.26      502.81     25.55 o 
   5   4   6      113.19      146.47      8.70 o 
   6   4   6        0.88        5.60      5.89 o 
   7   4   6      121.58      131.65      9.44 o 
 -11   5   6       16.87      -10.53     10.53 o 
 -10   5   6       33.52       43.81      9.57 o 
  -9   5   6       15.14       -3.98      7.25 o 
  -8   5   6       57.95       42.42      8.68 o 
  -7   5   6       31.92       37.72      8.72 o 
  -6   5   6       19.53       17.80      3.90 o 
  -5   5   6        1.80        0.13      3.21 o 
  -4   5   6      440.03      449.75     10.37 o 
  -3   5   6       78.17       74.64      5.96 o 
  -2   5   6      129.49      135.57      4.85 o 
  -1   5   6      230.98      210.29      6.05 o 
   0   5   6       40.66       48.14      3.78 o 
   1   5   6       26.62       22.44      3.35 o 
   2   5   6      676.75      683.71     13.73 o 
   3   5   6        0.20       -0.28      4.36 o 
   4   5   6      305.88      287.43     10.48 o 
   5   5   6       97.28      105.80     11.82 o 
   6   5   6       47.79       78.15     11.19 o 
   7   5   6       29.77       37.03      8.44 o 
 -10   6   6      114.82      118.76     12.02 o 
  -9   6   6       10.81        1.15      8.30 o 
  -8   6   6      225.97      225.34     15.63 o 
  -7   6   6       36.55       34.68      5.24 o 
  -6   6   6      252.29      247.99      8.99 o 
  -5   6   6      139.26      122.51      6.23 o 
  -4   6   6     2138.52     2163.63     22.65 o 
  -3   6   6      144.60      141.10      9.86 o 
  -2   6   6      213.12      209.31     11.88 o 
  -1   6   6        2.32        2.40      3.19 o 
   0   6   6       11.70       12.24      3.85 o 
   1   6   6       85.36       90.38      8.23 o 
   2   6   6       26.35       24.24      5.10 o 
   3   6   6        4.59        9.08      5.23 o 
   4   6   6      148.22      147.37     18.59 o 
   5   6   6        0.75       -2.42      8.74 o 
   6   6   6        3.28       19.43      9.65 o 
   7   6   6       13.45       47.54     11.53 o 
 -10   7   6        0.01      -12.63     12.63 o 
  -9   7   6        1.84       -7.30      8.09 o 
  -8   7   6        8.18       35.24      9.47 o 
  -7   7   6       51.47       58.87      4.89 o 
  -6   7   6       11.14       32.52     22.08 o 
  -5   7   6       75.17       75.23     16.63 o 
  -4   7   6      488.36      496.87     11.97 o 
  -3   7   6       61.10       57.40      8.11 o 
  -2   7   6       87.46      100.53      9.71 o 
  -1   7   6      571.89      529.31     11.25 o 
   0   7   6       47.85       60.73      7.95 o 
   1   7   6      252.09      250.93     31.67 o 
   2   7   6      388.98      393.16     11.76 o 
   3   7   6      386.86      388.29     12.35 o 
   4   7   6       70.09       86.15     11.17 o 
   5   7   6      243.94      221.85     15.30 o 
   6   7   6       58.66       59.75     11.29 o 
   7   7   6        0.54       33.94     10.32 o 
 -10   8   6       26.86        8.92      9.79 o 
  -9   8   6       68.18       81.22     10.94 o 
  -8   8   6        8.25       24.99      7.21 o 
  -7   8   6      170.38      175.59     13.35 o 
  -6   8   6       32.79       40.35      7.25 o 
  -5   8   6       32.69       33.50      8.36 o 
  -4   8   6      605.77      621.31     13.73 o 
  -3   8   6      178.18      163.67     15.33 o 
  -2   8   6       98.17       95.99      9.42 o 
  -1   8   6      292.79      310.54      9.34 o 
   0   8   6      149.57      136.69      7.30 o 
   1   8   6       97.01      103.76      7.05 o 
   2   8   6        4.31       -1.59      4.67 o 
   3   8   6        8.73        7.98      7.11 o 
   4   8   6      398.95      416.97     13.66 o 
   5   8   6       40.77       50.81      9.79 o 
   6   8   6       16.02       11.76      7.75 o 
  -9   9   6        0.41       65.63     11.83 o 
  -8   9   6      230.76      261.76     15.71 o 
  -7   9   6       47.69       42.33      5.51 o 
  -6   9   6        4.24       10.41      6.78 o 
  -5   9   6        0.45       -6.20      6.20 o 
  -4   9   6      513.79      510.45     31.30 o 
  -3   9   6       22.78       18.33      6.54 o 
  -2   9   6       67.08       67.71      9.02 o 
  -1   9   6       73.31       65.55     10.30 o 
   0   9   6        9.36        2.82      4.44 o 
   1   9   6       40.64       47.01      6.23 o 
   2   9   6       24.75       19.81      5.43 o 
   3   9   6      210.29      206.45     10.12 o 
   4   9   6        5.39       12.39     12.00 o 
   5   9   6       15.53       12.33      6.59 o 
   6   9   6        1.38       -9.27      9.27 o 
  -9  10   6        2.52       57.02     12.69 o 
  -8  10   6        4.99       23.73     19.99 o 
  -7  10   6       91.29       87.49     10.51 o 
  -6  10   6       34.36       41.86      7.21 o 
  -5  10   6       77.19       73.19      9.59 o 
  -4  10   6       10.60        7.88      5.01 o 
  -3  10   6       17.50       33.24      6.98 o 
  -2  10   6       73.74       73.28     18.74 o 
  -1  10   6      374.82      388.79     18.04 o 
   0  10   6      253.47      243.08     14.61 o 
   1  10   6       87.54       78.86      6.78 o 
   2  10   6        0.75       -5.24      5.24 o 
   3  10   6        9.30       -8.45      8.45 o 
   4  10   6        0.19       -7.15     24.71 o 
   5  10   6       69.22       77.70      9.30 o 
  -8  11   6       61.17       83.37     24.89 o 
  -7  11   6        2.52        7.39      8.18 o 
  -6  11   6        2.65       -2.03      8.43 o 
  -5  11   6        2.86        0.05      7.73 o 
  -4  11   6      188.70      171.47     16.82 o 
  -3  11   6       54.26       56.15      7.25 o 
  -2  11   6        0.47        1.57      5.71 o 
  -1  11   6       18.46       20.26     10.22 o 
   0  11   6        3.22       -3.85     10.60 o 
   1  11   6       18.01        9.59      6.56 o 
   2  11   6      169.09      188.88     18.06 o 
   3  11   6        9.19       -1.46      6.14 o 
   4  11   6        4.75      -12.62     13.62 o 
   5  11   6        0.01        3.12     15.79 o 
  -7  12   6       24.24       31.68     11.33 o 
  -6  12   6       19.32        2.85     10.14 o 
  -5  12   6        0.29       11.70      9.35 o 
  -4  12   6      262.47      256.63     11.12 o 
  -3  12   6      147.73      147.31      9.48 o 
  -2  12   6      314.00      347.29     18.44 o 
  -1  12   6       61.37       53.72      7.44 o 
   0  12   6       17.59       12.83     10.30 o 
   1  12   6       64.50       64.97      9.37 o 
   2  12   6       48.48       32.86      8.98 o 
   3  12   6       78.90       72.46      8.65 o 
   4  12   6       93.32       62.13     12.10 o 
  -6  13   6        8.63        2.80     11.14 o 
  -5  13   6        0.32        1.27      9.11 o 
  -4  13   6       52.27       19.43      9.30 o 
  -3  13   6       89.83       86.78      8.20 o 
  -2  13   6       18.26       37.62     13.83 o 
  -1  13   6       12.20        8.98      6.79 o 
   0  13   6        3.69        0.69      8.10 o 
   1  13   6       15.42      -11.02     11.02 o 
   2  13   6        0.64      -10.04     10.04 o 
   3  13   6        0.05      -11.91     11.91 o 
  -4  14   6       80.36      100.52     12.50 o 
  -3  14   6       69.03       85.41     16.45 o 
  -2  14   6       38.67       38.88      7.44 o 
  -1  14   6       47.26       50.44      7.98 o 
   0  14   6       45.96       53.94      7.92 o 
   1  14   6        3.78      -11.28     11.28 o 
 -11   0   7        1.71      -11.53     11.53 o 
  -9   0   7      303.83      315.97     17.01 o 
  -7   0   7      450.52      435.44     24.02 o 
  -5   0   7      349.81      317.20      9.78 o 
  -3   0   7     1739.71     1675.09     17.65 o 
  -1   0   7       17.20       20.33      4.54 o 
   1   0   7      222.88      210.31     12.04 o 
   3   0   7       14.95       26.73      7.17 o 
   5   0   7        7.16        7.02      7.71 o 
   7   0   7       62.62       71.56      9.82 o 
 -11   1   7       22.65       32.99      8.88 o 
 -10   1   7        2.42       18.17     29.73 o 
  -9   1   7        0.20       -1.21     12.95 o 
  -8   1   7       92.13       80.38      6.48 o 
  -7   1   7        2.20        2.23      3.78 o 
  -6   1   7      155.82      133.26      5.08 o 
  -5   1   7      165.87      146.31      4.88 o 
  -4   1   7      325.24      330.07      6.30 o 
  -3   1   7     2231.20     2163.09     14.21 o 
  -2   1   7     3859.75     3923.78     54.64 o 
  -1   1   7       37.97       25.91      3.31 o 
   0   1   7     2410.09     2443.66     23.52 o 
   1   1   7      283.90      263.50      5.96 o 
   2   1   7       13.17       10.03      3.01 o 
   3   1   7      102.67       91.16      5.32 o 
   4   1   7       76.54       81.35      6.96 o 
   5   1   7       51.25       41.90      9.77 o 
   6   1   7      101.30       96.08     10.58 o 
   7   1   7        4.18       -7.34     15.47 o 
 -11   2   7       20.26       74.41     11.91 o 
 -10   2   7       11.64        6.57      9.55 o 
  -9   2   7      445.10      453.15     20.12 o 
  -8   2   7       57.07       37.09      6.55 o 
  -7   2   7       99.86      101.31      4.78 o 
  -6   2   7      877.14      863.73     13.20 o 
  -5   2   7       34.95       43.31      4.28 o 
  -4   2   7      550.60      626.74      9.97 o 
  -3   2   7        9.09       19.58      3.71 o 
  -2   2   7      861.93      901.87      8.68 o 
  -1   2   7      138.24      136.42      8.32 o 
   0   2   7       23.72       23.81      3.28 o 
   1   2   7       93.64       75.69      7.07 o 
   2   2   7       50.03       39.14      3.34 o 
   3   2   7       15.72       13.14      3.93 o 
   4   2   7      180.55      162.31      8.92 o 
   5   2   7       74.81       57.76      7.19 o 
   6   2   7        1.04        2.26      5.80 o 
   7   2   7       29.62       30.52     23.74 o 
 -11   3   7       64.19       78.63     11.06 o 
 -10   3   7       21.95       20.89      7.67 o 
  -9   3   7        9.30       12.80      7.75 o 
  -8   3   7       59.99       76.69      9.86 o 
  -7   3   7       24.28       13.31      7.11 o 
  -6   3   7      274.16      279.15     11.99 o 
  -5   3   7     1048.67     1042.79     10.87 o 
  -4   3   7       12.42       14.21      3.43 o 
  -3   3   7      332.54      317.78      7.26 o 
  -2   3   7      110.78       96.59      3.48 o 
  -1   3   7        0.10        0.17      1.92 o 
   0   3   7        1.57        2.56      3.20 o 
   1   3   7      519.39      509.20      9.14 o 
   2   3   7       65.57       61.24      3.89 o 
   3   3   7      386.87      407.30      9.48 o 
   4   3   7        0.41        6.57     10.39 o 
   5   3   7       13.45        7.77      5.92 o 
   6   3   7       69.24       49.15      8.08 o 
   7   3   7       73.47       94.91     18.37 o 
 -11   4   7       40.75       13.78     10.27 o 
 -10   4   7       41.39        3.18     10.11 o 
  -9   4   7        0.02        9.85      7.83 o 
  -8   4   7        5.67        3.95      7.71 o 
  -7   4   7       26.10        9.85      6.80 o 
  -6   4   7      286.08      276.15     18.51 o 
  -5   4   7       34.89       35.04      4.66 o 
  -4   4   7        0.01        3.46      3.42 o 
  -3   4   7       10.23       12.35      3.37 o 
  -2   4   7      887.85      908.14     10.80 o 
  -1   4   7      479.73      533.87      8.98 o 
   0   4   7      818.07      797.23     23.78 o 
   1   4   7      119.62      118.20      5.32 o 
   2   4   7       85.91       77.38      6.42 o 
   3   4   7       15.52       23.82      5.35 o 
   4   4   7      911.40      881.18     52.32 o 
   5   4   7        1.40        1.88      5.70 o 
   6   4   7        0.15       -5.15      6.29 o 
   7   4   7       15.06       16.80     18.29 o 
 -10   5   7        6.30        6.28     11.09 o 
  -9   5   7        3.21       -2.56      8.63 o 
  -8   5   7       97.78       84.06      9.35 o 
  -7   5   7       29.52       19.71      6.94 o 
  -6   5   7      129.29      125.93      6.38 o 
  -5   5   7     1204.84     1153.24     17.00 o 
  -4   5   7      257.09      244.53      6.04 o 
  -3   5   7      746.48      788.14     14.88 o 
  -2   5   7      201.35      183.55      8.23 o 
  -1   5   7        0.13        2.50      3.03 o 
   0   5   7      358.04      351.93      7.92 o 
   1   5   7      704.62      704.38     11.17 o 
   2   5   7       79.21       70.43     11.82 o 
   3   5   7      164.58      143.09      8.40 o 
   4   5   7       16.51       17.18      8.14 o 
   5   5   7       63.57       54.92      9.64 o 
   6   5   7       48.35       47.56     10.09 o 
   7   5   7       35.36       28.86     11.48 o 
 -10   6   7        3.79        6.59     11.92 o 
  -9   6   7       99.61       64.59     10.95 o 
  -8   6   7       25.69        4.31      8.10 o 
  -7   6   7        2.62       19.91      8.59 o 
  -6   6   7       15.97       19.58      5.13 o 
  -5   6   7       60.10       61.86      4.31 o 
  -4   6   7      127.81      132.45      6.99 o 
  -3   6   7      160.59      165.85     11.21 o 
  -2   6   7       26.44       21.19      5.18 o 
  -1   6   7      267.78      262.60      9.79 o 
   0   6   7        1.58       -4.58      5.10 o 
   1   6   7      327.79      290.16      7.91 o 
   2   6   7        1.01        1.88      5.00 o 
   3   6   7       88.75       74.75      7.28 o 
   4   6   7       15.24       18.49     10.30 o 
   5   6   7       34.44       43.71      9.14 o 
   6   6   7       21.93       34.02     11.21 o 
 -10   7   7        2.08       -9.90      9.90 o 
  -9   7   7        1.91        2.03      8.58 o 
  -8   7   7      151.16      187.93     14.36 o 
  -7   7   7       88.83      127.27     11.68 o 
  -6   7   7      242.29      242.14      9.57 o 
  -5   7   7      104.60       88.91      9.79 o 
  -4   7   7      145.70      147.06      7.57 o 
  -3   7   7       13.10       15.36      8.01 o 
  -2   7   7      514.50      499.86     18.01 o 
  -1   7   7      199.09      196.60      7.72 o 
   0   7   7      428.26      431.31     11.26 o 
   1   7   7      527.70      516.29     13.10 o 
   2   7   7       53.98       53.69      6.60 o 
   3   7   7      228.76      218.98     10.29 o 
   4   7   7       54.90       53.71      6.85 o 
   5   7   7       71.74       61.04     11.28 o 
   6   7   7      103.22      146.82     14.45 o 
  -9   8   7       11.02       44.59     11.11 o 
  -8   8   7       64.13      109.05     10.50 o 
  -7   8   7       64.15       66.76      5.76 o 
  -6   8   7       44.88       40.23      7.42 o 
  -5   8   7      323.69      299.86     10.43 o 
  -4   8   7       39.36       31.73      5.25 o 
  -3   8   7       35.46       29.76      7.67 o 
  -2   8   7       34.50       21.84      8.49 o 
  -1   8   7       48.23       55.65      9.99 o 
   0   8   7        9.65       12.96      4.97 o 
   1   8   7      308.54      291.88     10.88 o 
   2   8   7      102.99      109.03      7.64 o 
   3   8   7        7.77        7.99      5.10 o 
   4   8   7      188.73      198.12     10.49 o 
   5   8   7        3.35       26.31      9.09 o 
   6   8   7       85.68      122.93     14.10 o 
  -9   9   7      108.02      135.72     14.43 o 
  -8   9   7       68.56       88.50     10.98 o 
  -7   9   7        0.10       -5.66      5.66 o 
  -6   9   7       23.62       26.33      7.45 o 
  -5   9   7       69.82       63.39      6.46 o 
  -4   9   7        3.56       17.01      5.52 o 
  -3   9   7      436.79      423.48     12.64 o 
  -2   9   7       11.02       15.56      8.82 o 
  -1   9   7        4.78        2.81      7.56 o 
   0   9   7      343.48      340.69     13.17 o 
   1   9   7       77.04       92.76      7.21 o 
   2   9   7       35.87       33.52      6.75 o 
   3   9   7       54.10       70.28      7.12 o 
   4   9   7        0.15        1.88     14.81 o 
   5   9   7        3.37        1.31     18.29 o 
  -8  10   7       38.79       42.91     10.32 o 
  -7  10   7        3.83       -8.85      8.85 o 
  -6  10   7       75.73       95.11      9.53 o 
  -5  10   7      163.85      140.15     12.25 o 
  -4  10   7      448.90      470.20     13.84 o 
  -3  10   7       93.26       92.71     11.83 o 
  -2  10   7      405.38      388.48     18.25 o 
  -1  10   7        0.23        0.05     10.17 o 
   0  10   7        0.92        1.41      8.06 o 
   1  10   7        0.20        3.32      6.03 o 
   2  10   7        0.16       11.89     12.93 o 
   3  10   7       29.31       56.80     17.48 o 
   4  10   7       62.92       87.82      8.40 o 
  -8  11   7       24.03       18.54     27.96 o 
  -7  11   7        2.52       -8.35      8.35 o 
  -6  11   7        1.10       13.80      9.21 o 
  -5  11   7      140.67      165.31     12.36 o 
  -4  11   7       62.58       68.38      7.13 o 
  -3  11   7      213.36      199.48     10.47 o 
  -2  11   7      306.42      309.10     18.04 o 
  -1  11   7       36.60       41.91     11.35 o 
   0  11   7        3.04        4.88      8.17 o 
   1  11   7      160.98      140.26     27.99 o 
   2  11   7        9.88        8.78      9.11 o 
   3  11   7        7.86       17.85      6.98 o 
   4  11   7        0.31        8.71     12.62 o 
  -7  12   7        0.24      -11.25     11.25 o 
  -6  12   7       36.31       74.92     10.23 o 
  -5  12   7        1.18       -9.73      9.73 o 
  -4  12   7        6.45        0.15      8.21 o 
  -3  12   7        0.54        8.14      5.41 o 
  -2  12   7      272.33      301.11     12.94 o 
  -1  12   7       46.94       62.87     10.45 o 
   0  12   7       21.86       23.03     11.26 o 
   1  12   7      147.76      184.60     16.68 o 
   2  12   7        0.10        0.78      6.76 o 
   3  12   7        0.00        7.98      8.34 o 
  -5  13   7       12.31        6.26      9.13 o 
  -4  13   7       14.78       -1.33      6.67 o 
  -3  13   7        1.77       16.55     13.57 o 
  -2  13   7       87.84      123.64      9.95 o 
  -1  13   7       45.82       40.83     17.85 o 
   0  13   7       22.98       33.87     12.27 o 
   1  13   7        1.49        5.67     11.63 o 
   2  13   7        1.16        6.90      7.13 o 
  -4  14   7       10.27        5.56     11.23 o 
  -3  14   7        7.57       11.51      7.44 o 
  -2  14   7        6.97       25.12     11.90 o 
  -1  14   7        8.99        3.00     25.01 o 
   0  14   7       73.87       80.48     14.09 o 
 -10   0   8      102.02      126.46     10.33 o 
  -8   0   8       72.24      104.43     10.09 o 
  -6   0   8      477.70      457.04     11.91 o 
  -4   0   8      187.42      217.45      7.78 o 
  -2   0   8      655.44      712.69     19.67 o 
   0   0   8     3824.13     3670.12     33.30 o 
   2   0   8      267.13      276.36      9.50 o 
   4   0   8       28.21       12.16      6.97 o 
   6   0   8       23.75       28.82     10.08 o 
 -11   1   8       53.37       86.60     10.93 o 
 -10   1   8       11.82       25.97     31.31 o 
  -9   1   8       32.60       25.51     22.79 o 
  -8   1   8       27.10       31.23      4.94 o 
  -7   1   8      312.24      309.76      7.47 o 
  -6   1   8       47.52       41.77      3.83 o 
  -5   1   8        0.36       -2.80      2.80 o 
  -4   1   8        3.36       -1.80      3.14 o 
  -3   1   8      884.75      922.10     19.42 o 
  -2   1   8      220.29      213.31     10.51 o 
  -1   1   8      328.14      308.85      8.33 o 
   0   1   8       24.27       26.40      3.53 o 
   1   1   8       24.02       30.83      3.47 o 
   2   1   8       82.38       84.80      4.61 o 
   3   1   8      710.83      647.93     27.32 o 
   4   1   8        1.27       -2.84     14.36 o 
   5   1   8        2.69        3.92      7.36 o 
   6   1   8       17.57        1.70     18.40 o 
 -11   2   8        4.53       31.74      9.90 o 
 -10   2   8      162.28      198.19     13.72 o 
  -9   2   8      155.69      156.79     12.69 o 
  -8   2   8        0.02        0.07      7.32 o 
  -7   2   8      182.31      187.56      7.18 o 
  -6   2   8      316.85      305.10      8.38 o 
  -5   2   8       40.53       37.77      4.20 o 
  -4   2   8      207.91      183.43      6.48 o 
  -3   2   8      436.93      423.57     14.27 o 
  -2   2   8      341.96      326.12      7.21 o 
  -1   2   8     1367.70     1385.11     14.63 o 
   0   2   8      109.05      108.71      5.35 o 
   1   2   8      239.72      241.60      6.25 o 
   2   2   8      169.60      165.56     12.71 o 
   3   2   8       86.57       79.12      5.83 o 
   4   2   8       48.62       46.73      6.82 o 
   5   2   8       73.09       69.02      7.84 o 
   6   2   8       24.77       38.90      8.48 o 
 -11   3   8       47.99       56.63     12.19 o 
 -10   3   8        0.11      -10.44     10.44 o 
  -9   3   8        0.48       -8.30      8.30 o 
  -8   3   8        5.26       20.95      6.53 o 
  -7   3   8        7.53        3.21      4.14 o 
  -6   3   8       89.86       67.67      5.30 o 
  -5   3   8        0.74        2.37      3.56 o 
  -4   3   8     1160.82     1118.50     14.05 o 
  -3   3   8       64.84       78.53      4.67 o 
  -2   3   8      102.66      106.44      4.76 o 
  -1   3   8      247.70      264.68      9.11 o 
   0   3   8      559.24      549.59      9.96 o 
   1   3   8       88.26       86.21      9.11 o 
   2   3   8       25.40       11.64      4.21 o 
   3   3   8      196.79      191.67     11.24 o 
   4   3   8      103.62       89.89      8.01 o 
   5   3   8        0.01        8.15      6.57 o 
   6   3   8      138.27      172.30     28.32 o 
 -10   4   8        0.33      -10.57     10.57 o 
  -9   4   8      153.66      194.70     12.90 o 
  -8   4   8       21.31       17.57      7.48 o 
  -7   4   8      542.97      581.43     21.16 o 
  -6   4   8        4.18       -1.93      6.84 o 
  -5   4   8       16.33       24.19      3.85 o 
  -4   4   8      132.39      138.85      6.06 o 
  -3   4   8      340.87      356.96      8.20 o 
  -2   4   8      216.01      214.47      9.19 o 
  -1   4   8      226.55      220.89      9.21 o 
   0   4   8      669.57      647.02     13.51 o 
   1   4   8       71.47       67.10      4.92 o 
   2   4   8      412.44      420.64     13.24 o 
   3   4   8      190.98      188.34      9.33 o 
   4   4   8        0.84       -2.16      6.40 o 
   5   4   8       43.06       33.25      7.20 o 
   6   4   8        9.49       -2.42      9.35 o 
 -10   5   8        5.67        3.16     10.93 o 
  -9   5   8        0.40       -8.68      8.68 o 
  -8   5   8        0.76       -8.16      8.16 o 
  -7   5   8      256.27      206.42     13.75 o 
  -6   5   8        3.26        0.91      4.61 o 
  -5   5   8        5.31       12.98      3.19 o 
  -4   5   8      291.95      300.64      8.20 o 
  -3   5   8      123.90      144.67      7.69 o 
  -2   5   8       14.97        1.47      5.56 o 
  -1   5   8       29.11       27.55      3.84 o 
   0   5   8      586.34      594.71     10.83 o 
   1   5   8      255.88      250.53      8.51 o 
   2   5   8        0.10        0.51      5.51 o 
   3   5   8        4.04        8.76      5.79 o 
   4   5   8        0.02       14.75      8.47 o 
   5   5   8       47.46       56.46     12.38 o 
   6   5   8       13.67        5.50     11.44 o 
 -10   6   8        0.57       11.37     11.81 o 
  -9   6   8        0.08       -9.45      9.45 o 
  -8   6   8       77.73       50.86      7.55 o 
  -7   6   8       78.02       78.05     10.68 o 
  -6   6   8      621.69      619.19     16.43 o 
  -5   6   8       30.44       39.91      4.15 o 
  -4   6   8      789.86      751.89     22.18 o 
  -3   6   8       30.45       17.53      5.80 o 
  -2   6   8       33.27       33.84      6.22 o 
  -1   6   8       16.69       17.46      7.18 o 
   0   6   8      739.04      759.24     12.30 o 
   1   6   8       30.26       32.97      5.66 o 
   2   6   8     1353.77     1353.11     21.80 o 
   3   6   8        1.96       10.52     12.93 o 
   4   6   8        2.85        6.41      5.96 o 
   5   6   8        9.36       17.31      7.70 o 
   6   6   8       96.79      102.74     13.25 o 
 -10   7   8        0.55      -11.26     11.26 o 
  -9   7   8       36.71        1.96      8.55 o 
  -8   7   8        2.36       25.01      8.72 o 
  -7   7   8      410.71      462.62     20.46 o 
  -6   7   8       52.08       49.93      6.20 o 
  -5   7   8      145.83      134.40      7.35 o 
  -4   7   8       37.34       18.49      4.89 o 
  -3   7   8       10.44        5.66      7.59 o 
  -2   7   8        5.01        3.23      7.49 o 
  -1   7   8      168.65      180.10     13.53 o 
   0   7   8      105.38       88.39      8.45 o 
   1   7   8       26.70       15.13      6.19 o 
   2   7   8       20.52       14.80      5.75 o 
   3   7   8      289.47      273.74     17.79 o 
   4   7   8        0.25        2.74      6.20 o 
   5   7   8        4.84       18.52     10.44 o 
  -9   8   8      100.30       59.38     11.72 o 
  -8   8   8       26.90       43.12      9.62 o 
  -7   8   8        3.92       -1.27      8.24 o 
  -6   8   8      288.06      286.23     10.84 o 
  -5   8   8      167.83      198.89     17.02 o 
  -4   8   8       39.76       28.22      8.59 o 
  -3   8   8      612.97      627.22     22.14 o 
  -2   8   8        0.40       -2.97      9.53 o 
  -1   8   8      210.17      167.55     12.97 o 
   0   8   8      466.79      438.99     19.35 o 
   1   8   8      189.26      186.86     16.20 o 
   2   8   8       93.33       94.72      7.96 o 
   3   8   8       89.07       77.11      9.01 o 
   4   8   8        9.39        9.65      7.60 o 
   5   8   8      116.11      156.01     15.07 o 
  -9   9   8       25.72       49.56     12.54 o 
  -8   9   8       21.60      101.48     10.87 o 
  -7   9   8      139.95      192.70     15.42 o 
  -6   9   8       51.54       34.42      8.15 o 
  -5   9   8        0.97       -0.56      4.99 o 
  -4   9   8      126.36      138.60      8.38 o 
  -3   9   8      196.41      188.64     14.86 o 
  -2   9   8       12.79        7.71      9.74 o 
  -1   9   8      142.40      144.24     14.12 o 
   0   9   8       14.76       11.82      8.70 o 
   1   9   8       19.29       22.30      5.21 o 
   2   9   8        4.31        6.59      5.89 o 
   3   9   8       94.83       88.15      8.66 o 
   4   9   8       16.58        8.62      7.13 o 
  -8  10   8        3.44       38.21     12.38 o 
  -7  10   8        3.47      -12.90     34.01 o 
  -6  10   8       13.01        7.01      8.40 o 
  -5  10   8       22.39       12.76     14.09 o 
  -4  10   8        0.41       13.28     11.09 o 
  -3  10   8      651.34      678.11     17.15 o 
  -2  10   8      260.62      228.47     15.18 o 
  -1  10   8     1613.65     1625.38     37.10 o 
   0  10   8       54.28       53.38     12.06 o 
   1  10   8       63.35       65.07      6.86 o 
   2  10   8        0.04       -1.28      5.77 o 
   3  10   8       65.21       82.81     18.24 o 
   4  10   8      106.73      118.54     10.20 o 
  -7  11   8        0.05       19.12      8.71 o 
  -6  11   8       12.66       13.47     10.21 o 
  -5  11   8        5.84       -7.27      7.27 o 
  -4  11   8        0.23        6.78     10.73 o 
  -3  11   8       34.65       29.72      6.52 o 
  -2  11   8       34.39       29.04     10.10 o 
  -1  11   8       14.85       10.44      9.67 o 
   0  11   8        3.20        4.98     11.25 o 
   1  11   8       33.24       51.59     12.05 o 
   2  11   8        4.72        0.88      7.15 o 
   3  11   8        7.81       -8.11     19.56 o 
  -6  12   8       64.96       50.43     11.60 o 
  -5  12   8       16.34      -10.42     10.42 o 
  -4  12   8       39.66       51.08      7.05 o 
  -3  12   8       47.50       48.02      7.86 o 
  -2  12   8      332.34      306.89     13.04 o 
  -1  12   8       16.85       17.52      9.45 o 
   0  12   8      362.49      388.46     22.72 o 
   1  12   8       23.77       39.61     11.40 o 
   2  12   8       61.54       73.74      8.81 o 
  -5  13   8       36.59       -6.44     10.99 o 
  -4  13   8       34.26       13.35      8.11 o 
  -3  13   8        0.91        7.15     13.70 o 
  -2  13   8      103.96       88.31      9.21 o 
  -1  13   8        4.38       -7.74     11.37 o 
   0  13   8       17.83       33.05     11.86 o 
 -11   0   9      449.67      428.93     20.94 o 
  -9   0   9      121.99      162.37     11.54 o 
  -7   0   9       16.33       14.81      4.78 o 
  -5   0   9      172.74      153.31     14.51 o 
  -3   0   9       13.19        8.21      7.78 o 
  -1   0   9      183.69      188.76      8.07 o 
   1   0   9      648.01      639.72     14.17 o 
   3   0   9       22.21        9.86      6.60 o 
   5   0   9        9.38        4.50      7.88 o 
 -11   1   9        1.22        2.63     10.19 o 
 -10   1   9       16.97       47.66     42.47 o 
  -9   1   9       17.11       38.88     19.34 o 
  -8   1   9       43.04       61.92      7.00 o 
  -7   1   9      116.30      108.81      6.41 o 
  -6   1   9        2.00        1.77      2.96 o 
  -5   1   9       24.92       27.23      3.59 o 
  -4   1   9      776.99      749.35     11.79 o 
  -3   1   9        0.38        0.78      5.96 o 
  -2   1   9     1301.76     1280.15     14.53 o 
  -1   1   9      361.54      369.09      8.64 o 
   0   1   9      563.29      560.55     10.02 o 
   1   1   9      486.51      471.95     11.13 o 
   2   1   9      595.40      564.10     11.45 o 
   3   1   9       40.43       28.19      5.64 o 
   4   1   9      371.86      356.14     13.24 o 
   5   1   9       29.70       20.07      7.04 o 
   6   1   9        2.72       -7.50      7.50 o 
 -11   2   9        2.99       99.99     12.33 o 
 -10   2   9       43.88       55.73      8.01 o 
  -9   2   9      137.60      127.14     10.73 o 
  -8   2   9       74.92       72.11     21.93 o 
  -7   2   9       14.50        6.75      4.77 o 
  -6   2   9      113.69      115.61      5.93 o 
  -5   2   9       90.89      103.02      5.44 o 
  -4   2   9       40.68       30.92      4.12 o 
  -3   2   9      444.29      446.93     12.68 o 
  -2   2   9     1167.82     1143.08     33.96 o 
  -1   2   9       15.86       11.81      4.13 o 
   0   2   9      233.62      216.50      8.18 o 
   1   2   9       79.74       87.11      4.81 o 
   2   2   9       84.76       87.02      6.10 o 
   3   2   9       50.65       55.35      6.70 o 
   4   2   9       30.88       47.77      9.87 o 
   5   2   9        1.00       30.95      7.26 o 
   6   2   9       30.88       48.57      8.75 o 
 -10   3   9      117.03      106.00     10.48 o 
  -9   3   9        6.27       -7.21      7.21 o 
  -8   3   9        4.67       -6.06      6.31 o 
  -7   3   9      746.80      770.47     19.50 o 
  -6   3   9       17.06       18.80      4.28 o 
  -5   3   9      314.42      308.50      8.67 o 
  -4   3   9       43.30       47.46      4.46 o 
  -3   3   9       10.02        8.13      5.36 o 
  -2   3   9       86.38       88.18      7.62 o 
  -1   3   9     1381.30     1403.27     16.00 o 
   0   3   9       39.22       40.05      5.12 o 
   1   3   9     1490.68     1392.00     16.77 o 
   2   3   9       16.61       11.24      5.39 o 
   3   3   9       91.10       85.78      7.92 o 
   4   3   9       22.44       29.42      8.73 o 
   5   3   9       44.25       50.84     13.57 o 
 -10   4   9        2.41      -11.06     11.06 o 
  -9   4   9       26.99       25.68      9.84 o 
  -8   4   9      515.43      529.37     22.62 o 
  -7   4   9       19.27        8.92      5.34 o 
  -6   4   9      312.06      286.58      8.89 o 
  -5   4   9      246.50      204.47      7.51 o 
  -4   4   9       19.77       12.07      4.08 o 
  -3   4   9       14.19       16.70      7.30 o 
  -2   4   9      624.93      629.19     14.89 o 
  -1   4   9      108.69      128.11      5.85 o 
   0   4   9       19.12       22.18      4.27 o 
   1   4   9       54.39       55.11      5.28 o 
   2   4   9      221.30      205.64      9.88 o 
   3   4   9      146.23      129.50      8.32 o 
   4   4   9       67.49       76.67     11.06 o 
   5   4   9        1.51       -3.25      8.15 o 
 -10   5   9       52.45       57.78     12.38 o 
  -9   5   9        1.92       18.06      8.97 o 
  -8   5   9       51.24       51.16      8.27 o 
  -7   5   9      177.62      185.90     13.36 o 
  -6   5   9        2.23       -2.80      4.00 o 
  -5   5   9      102.27       99.09      6.21 o 
  -4   5   9       34.71       50.95      7.53 o 
  -3   5   9      321.05      344.40     11.67 o 
  -2   5   9       84.00       89.17     10.09 o 
  -1   5   9      351.55      363.72     12.12 o 
   0   5   9      137.66      128.06      6.39 o 
   1   5   9     1252.44     1306.16     21.23 o 
   2   5   9      591.72      599.28     15.29 o 
   3   5   9       18.76       13.85      6.11 o 
   4   5   9       67.77       82.09     11.31 o 
   5   5   9        1.46      -10.25     10.25 o 
 -10   6   9        0.45       66.29     13.19 o 
  -9   6   9       10.82       11.85      9.49 o 
  -8   6   9       11.43       -8.16      8.16 o 
  -7   6   9      136.16      131.70     12.23 o 
  -6   6   9       27.98       36.74      6.93 o 
  -5   6   9     1035.98      990.60     25.67 o 
  -4   6   9      134.37      146.84      6.78 o 
  -3   6   9      210.00      192.38      9.96 o 
  -2   6   9       22.40       32.65      6.56 o 
  -1   6   9        0.02        1.06      5.75 o 
   0   6   9        2.79        4.90      4.08 o 
   1   6   9       44.80       50.27      8.22 o 
   2   6   9        4.37       19.82      6.58 o 
   3   6   9       74.98       82.64     13.38 o 
   4   6   9        4.90       -7.87      7.87 o 
   5   6   9        2.41       -1.79     10.55 o 
  -9   7   9      130.78       84.03     11.68 o 
  -8   7   9      127.28      154.09     12.04 o 
  -7   7   9        1.15       27.09      8.41 o 
  -6   7   9       18.38       32.40      5.32 o 
  -5   7   9       59.46       55.30      5.04 o 
  -4   7   9       59.08       40.81     10.12 o 
  -3   7   9        0.56        3.65      9.08 o 
  -2   7   9      277.13      275.61     14.14 o 
  -1   7   9       19.31       21.72      6.09 o 
   0   7   9       39.07       35.59      7.90 o 
   1   7   9       38.01       30.46      5.88 o 
   2   7   9      587.00      598.19     16.16 o 
   3   7   9      132.09      147.82      9.35 o 
   4   7   9       68.87       80.46     12.93 o 
  -9   8   9        7.11       -9.69      9.69 o 
  -8   8   9       72.09       80.24     10.68 o 
  -7   8   9        9.73       55.90      8.13 o 
  -6   8   9       74.66       65.55     13.52 o 
  -5   8   9      252.00      278.13      8.79 o 
  -4   8   9      319.61      297.66     17.89 o 
  -3   8   9       23.13       30.93      9.93 o 
  -2   8   9      303.66      353.46     18.70 o 
  -1   8   9        6.17        8.41      9.13 o 
   0   8   9       82.78       96.06     12.59 o 
   1   8   9       28.44       34.79      5.64 o 
   2   8   9        1.82        1.71     13.98 o 
   3   8   9       13.19       18.04     18.97 o 
   4   8   9        5.74       16.82     20.79 o 
  -8   9   9        0.10       47.17     10.87 o 
  -7   9   9       43.47       80.99     10.37 o 
  -6   9   9        6.35       -5.73      5.73 o 
  -5   9   9       74.89       73.85     11.63 o 
  -4   9   9       11.05       -9.95     17.65 o 
  -3   9   9       45.36       46.39     10.23 o 
  -2   9   9       35.40       32.57     12.00 o 
  -1   9   9      209.54      208.31     16.60 o 
   0   9   9        1.61        0.64      7.60 o 
   1   9   9      189.68      202.78     16.03 o 
   2   9   9      107.69      102.53     14.07 o 
   3   9   9       23.23       24.77      9.32 o 
  -7  10   9       47.18       42.98     11.61 o 
  -6  10   9        0.01       -9.28      9.28 o 
  -5  10   9       46.48       65.04     14.34 o 
  -4  10   9        2.54        0.71      6.72 o 
  -3  10   9       40.38       47.20     11.76 o 
  -2  10   9      328.66      371.74     19.73 o 
  -1  10   9      101.70       87.84     12.10 o 
   0  10   9       72.28       47.11     12.08 o 
   1  10   9       11.42       14.44     10.09 o 
   2  10   9        0.51       -9.74      9.74 o 
   3  10   9        0.53       -6.88      6.88 o 
  -7  11   9        1.00       -9.78      9.78 o 
  -6  11   9       16.20      -10.48     10.48 o 
  -5  11   9        8.80        6.91      6.88 o 
  -4  11   9       57.86       79.56      8.44 o 
  -3  11   9        3.97       -0.51      8.99 o 
  -2  11   9       22.83       27.06     11.46 o 
  -1  11   9       82.79       73.20     11.77 o 
   0  11   9       55.78       38.25     12.19 o 
   1  11   9      111.74       94.90     14.35 o 
   2  11   9       13.06        7.90     12.14 o 
  -5  12   9      114.58      107.83     11.31 o 
  -4  12   9       33.69       58.63     21.66 o 
  -3  12   9      173.85      170.27     11.33 o 
  -2  12   9       61.03       43.01     12.44 o 
  -1  12   9        3.62        2.87      8.97 o 
   0  12   9        3.17       -9.13     12.58 o 
 -10   0  10      120.12       90.88     10.67 o 
  -8   0  10        0.03        0.69      5.18 o 
  -6   0  10      105.72      100.49      6.83 o 
  -4   0  10       49.53       44.34      8.96 o 
  -2   0  10       86.82       94.43     11.59 o 
   0   0  10      598.26      637.01     14.52 o 
   2   0  10        0.30       -7.42      7.42 o 
   4   0  10       43.04       26.38     11.28 o 
 -10   1  10       36.91       61.47      9.90 o 
  -9   1  10      314.76      351.22     12.48 o 
  -8   1  10        3.64       -7.66      7.66 o 
  -7   1  10       11.99       27.77      6.66 o 
  -6   1  10       34.88       28.75      5.45 o 
  -5   1  10       19.68       12.86      3.95 o 
  -4   1  10      705.55      632.82     15.51 o 
  -3   1  10     2692.56     2739.07     30.34 o 
  -2   1  10       46.87       40.73      6.95 o 
  -1   1  10      769.66      753.09     14.50 o 
   0   1  10       91.96       88.44      4.97 o 
   1   1  10       25.16       17.14      3.62 o 
   2   1  10      113.90      104.99      6.24 o 
   3   1  10       75.80       70.20     14.68 o 
   4   1  10       10.09        1.54     14.08 o 
   5   1  10       54.13       36.48      7.30 o 
 -10   2  10       51.53      106.02     10.30 o 
  -9   2  10       24.20       21.72      6.68 o 
  -8   2  10        8.78       10.15      4.86 o 
  -7   2  10        5.70       -1.31      4.17 o 
  -6   2  10        1.35        2.79      4.17 o 
  -5   2  10      365.45      377.91      9.50 o 
  -4   2  10       13.38       13.89      6.33 o 
  -3   2  10      122.48      101.67      8.52 o 
  -2   2  10        4.99       -2.08      6.35 o 
  -1   2  10       96.05      101.17      5.88 o 
   0   2  10       49.47       46.72      4.99 o 
   1   2  10      449.43      455.08     12.08 o 
   2   2  10        1.10       -5.49      5.49 o 
   3   2  10       63.86       73.90      7.87 o 
   4   2  10       71.90       98.94     10.67 o 
   5   2  10        1.79       19.36      7.66 o 
 -10   3  10       78.25       88.11     10.42 o 
  -9   3  10       11.61       -9.89      9.89 o 
  -8   3  10       66.81       64.73     16.06 o 
  -7   3  10      152.02      159.22      7.28 o 
  -6   3  10      522.52      539.90     11.78 o 
  -5   3  10       56.59       78.17      9.28 o 
  -4   3  10      315.24      320.06     11.94 o 
  -3   3  10      153.83      148.24      8.87 o 
  -2   3  10      339.31      352.49     12.11 o 
  -1   3  10      134.90      138.48      8.90 o 
   0   3  10      759.87      775.66     13.40 o 
   1   3  10       91.72       92.98      6.40 o 
   2   3  10       62.87       64.04      6.95 o 
   3   3  10       42.01       39.84     10.16 o 
   4   3  10        0.02       -4.18     10.72 o 
   5   3  10       11.94       29.18      7.10 o 
 -10   4  10        2.19      -12.03     12.03 o 
  -9   4  10       15.76       -5.38      8.25 o 
  -8   4  10       15.61       31.16      9.15 o 
  -7   4  10        0.13        7.11      5.36 o 
  -6   4  10       37.21       36.47      7.76 o 
  -5   4  10       10.80       -3.33      4.28 o 
  -4   4  10        2.75       -0.14      6.48 o 
  -3   4  10        0.11        1.33      7.26 o 
  -2   4  10       32.09       51.57      7.31 o 
  -1   4  10      210.84      205.00     10.21 o 
   0   4  10       96.34      103.18      6.40 o 
   1   4  10      132.39      134.47     10.80 o 
   2   4  10       36.73       38.26     11.10 o 
   3   4  10      323.83      313.81     18.20 o 
   4   4  10       13.43       13.08      9.93 o 
 -10   5  10       11.01       -2.68     12.58 o 
  -9   5  10      182.67      245.07     15.13 o 
  -8   5  10       36.69       29.86      7.45 o 
  -7   5  10       36.21       40.00     12.37 o 
  -6   5  10      409.70      394.42     18.29 o 
  -5   5  10      143.93      125.64      6.45 o 
  -4   5  10       55.57       56.84      7.41 o 
  -3   5  10      216.45      223.81     12.09 o 
  -2   5  10      152.90      141.48      8.99 o 
  -1   5  10      188.70      165.38      9.46 o 
   0   5  10      461.12      432.24     10.60 o 
   1   5  10        1.28       -6.97      6.97 o 
   2   5  10        5.70       -3.92      5.85 o 
   3   5  10       85.06       84.57      8.21 o 
   4   5  10       18.60       20.42     10.92 o 
  -9   6  10        0.47        1.16     10.48 o 
  -8   6  10       64.50       77.71      9.11 o 
  -7   6  10        0.01       -7.52      7.52 o 
  -6   6  10        4.00        4.35      5.39 o 
  -5   6  10       25.29       35.79      5.04 o 
  -4   6  10      282.03      292.31     14.16 o 
  -3   6  10        0.69        3.31     13.82 o 
  -2   6  10       66.62       58.87      9.95 o 
  -1   6  10        0.27        3.28      6.21 o 
   0   6  10       29.92       25.55      6.88 o 
   1   6  10       61.29       58.92      6.58 o 
   2   6  10       44.16       42.72      9.39 o 
   3   6  10        2.10        4.58      5.70 o 
   4   6  10       57.85       59.25     10.81 o 
  -9   7  10      132.04      130.94     11.42 o 
  -8   7  10       83.04       58.46      8.78 o 
  -7   7  10       39.63       41.89      8.49 o 
  -6   7  10       44.81       74.14      7.12 o 
  -5   7  10       42.53       36.48      7.33 o 
  -4   7  10        0.08       -8.07      8.07 o 
  -3   7  10      397.91      398.25     19.02 o 
  -2   7  10      100.20      100.88      8.89 o 
  -1   7  10      432.60      453.65     14.70 o 
   0   7  10        1.96        7.14      8.36 o 
   1   7  10       10.41       12.83      9.99 o 
   2   7  10       14.16       20.00     12.04 o 
   3   7  10       24.27       32.71     18.46 o 
  -8   8  10       33.43        4.40     11.96 o 
  -7   8  10       17.85       44.69      9.37 o 
  -6   8  10      189.43      208.19     10.07 o 
  -5   8  10       21.97       31.02      6.63 o 
  -4   8  10      112.52       77.38     12.10 o 
  -3   8  10       17.22       17.33     11.29 o 
  -2   8  10       49.95       52.57     10.76 o 
  -1   8  10        4.39        6.44      9.26 o 
   0   8  10      124.00      125.35     13.30 o 
   1   8  10        7.89       11.32     10.11 o 
   2   8  10        0.42       10.22      5.97 o 
   3   8  10       69.62       82.66     27.03 o 
  -8   9  10       13.26       38.04     11.90 o 
  -7   9  10        5.51       39.67     10.04 o 
  -6   9  10        8.21       25.02      7.92 o 
  -5   9  10        0.54       -6.15      6.15 o 
  -4   9  10       72.22       96.04     13.21 o 
  -3   9  10       46.01       56.45     12.55 o 
  -2   9  10       60.09       51.70     10.53 o 
  -1   9  10       16.04       20.09     12.53 o 
   0   9  10      183.08      216.17     16.89 o 
   1   9  10       31.13       63.54     13.70 o 
   2   9  10       44.02       59.81      8.03 o 
  -7  10  10        4.18       42.10     11.04 o 
  -6  10  10       60.25       16.97     11.72 o 
  -5  10  10      186.15      193.94     22.35 o 
  -4  10  10       77.70       85.37      7.97 o 
  -3  10  10       22.31       21.73     11.30 o 
  -2  10  10        1.37       19.59     10.99 o 
  -1  10  10        0.39        9.08     10.86 o 
   0  10  10        5.73        1.31     10.72 o 
   1  10  10       67.29       66.20     11.31 o 
  -6  11  10       23.04       -6.97      8.01 o 
  -5  11  10       56.63       81.15     15.88 o 
  -4  11  10        0.88        3.68      7.80 o 
  -3  11  10      106.65      117.97     15.60 o 
  -2  11  10        4.67        2.47     12.19 o 
  -1  11  10        0.16      -12.73     12.73 o 
   0  11  10       98.33      117.02     15.75 o 
  -3  12  10       81.83       70.38      9.20 o 
  -2  12  10        0.06       -3.29     11.87 o 
  -9   0  11       16.17       -9.91      9.91 o 
  -7   0  11      122.05      137.40      8.01 o 
  -5   0  11      244.84      191.45     14.60 o 
  -3   0  11        0.49        3.91      8.52 o 
  -1   0  11     1486.36     1439.85     33.15 o 
   1   0  11       42.45       60.02      8.17 o 
   3   0  11        0.53       10.93      9.55 o 
 -10   1  11       79.92       78.33      9.79 o 
  -9   1  11        0.18       18.61     18.31 o 
  -8   1  11       61.77       58.84     11.01 o 
  -7   1  11        3.05       14.27      7.12 o 
  -6   1  11        6.15       -4.88     11.70 o 
  -5   1  11       11.38       16.79      6.77 o 
  -4   1  11       92.39       93.58      8.46 o 
  -3   1  11       24.33       23.21      7.09 o 
  -2   1  11       61.83       77.95      8.24 o 
  -1   1  11       17.89       28.10      5.03 o 
   0   1  11       14.93       24.35      5.08 o 
   1   1  11       16.71        7.84      4.41 o 
   2   1  11      114.06      100.96     12.90 o 
   3   1  11        0.82       -6.85     17.00 o 
   4   1  11        4.46       -6.70     17.75 o 
 -10   2  11      102.13      185.04     13.26 o 
  -9   2  11       10.79       44.32     11.73 o 
  -8   2  11       48.21       68.70      9.99 o 
  -7   2  11       22.92       18.19      6.23 o 
  -6   2  11        6.58        4.81      4.63 o 
  -5   2  11       80.57       80.45      8.59 o 
  -4   2  11       20.23       38.45      7.06 o 
  -3   2  11        3.53        9.03      6.44 o 
  -2   2  11      150.09      166.90     10.58 o 
  -1   2  11      111.30      105.13      8.45 o 
   0   2  11       71.12       61.36      5.25 o 
   1   2  11        0.04        0.50      5.86 o 
   2   2  11       90.57       85.13      7.69 o 
   3   2  11        6.04       12.37      6.72 o 
   4   2  11       35.55       33.84      7.84 o 
 -10   3  11        3.23       15.46     12.37 o 
  -9   3  11        0.49        4.12      6.46 o 
  -8   3  11        0.01        5.92     15.01 o 
  -7   3  11        1.00       -4.80      4.80 o 
  -6   3  11       16.78       11.68      6.02 o 
  -5   3  11      303.71      281.57     13.29 o 
  -4   3  11        1.61        3.26      6.60 o 
  -3   3  11        6.36        9.16      6.42 o 
  -2   3  11      206.90      222.47     10.78 o 
  -1   3  11       64.97       86.88     10.69 o 
   0   3  11       14.96       18.13      5.91 o 
   1   3  11        9.40       21.11      6.91 o 
   2   3  11       26.43       25.16      7.87 o 
   3   3  11       90.57       68.79     11.63 o 
   4   3  11        0.72      -11.11     11.11 o 
  -9   4  11       34.47        9.72      9.85 o 
  -8   4  11       87.04       88.30     15.34 o 
  -7   4  11       21.50       40.67      5.64 o 
  -6   4  11        8.59       10.76      4.66 o 
  -5   4  11        2.10        1.15      6.21 o 
  -4   4  11       79.83       80.17      8.55 o 
  -3   4  11        9.77       10.11     11.32 o 
  -2   4  11       92.16      101.11     12.14 o 
  -1   4  11      139.50      135.98      9.52 o 
   0   4  11        0.26       -1.80      6.56 o 
   1   4  11      137.37      125.51      8.64 o 
   2   4  11       49.52       68.61     12.70 o 
   3   4  11        4.87        9.68      9.81 o 
  -9   5  11        2.83       -9.83     12.03 o 
  -8   5  11       38.49       81.67     10.22 o 
  -7   5  11       21.59       39.56      5.74 o 
  -6   5  11       10.83       17.85      4.93 o 
  -5   5  11       45.47       48.28      7.85 o 
  -4   5  11       36.89       34.03     11.34 o 
  -3   5  11        0.63       -7.17      7.36 o 
  -2   5  11       17.83       14.86      6.63 o 
  -1   5  11       84.37       80.98      9.22 o 
   0   5  11       19.63        1.05      6.04 o 
   1   5  11        0.94       -4.47     25.21 o 
   2   5  11        8.73        9.21      9.29 o 
   3   5  11        3.39       38.13     10.90 o 
  -9   6  11       86.50      108.61     13.35 o 
  -8   6  11        0.83        0.77      9.82 o 
  -7   6  11      158.72      150.72     30.45 o 
  -6   6  11      107.01       94.28      6.65 o 
  -5   6  11       56.12       64.43      7.99 o 
  -4   6  11        1.02        5.76      6.82 o 
  -3   6  11        3.69       18.40     14.35 o 
  -2   6  11        1.20       -1.72      6.83 o 
  -1   6  11      353.54      373.49     14.31 o 
   0   6  11        5.85       -5.20     11.28 o 
   1   6  11      131.01      106.53     14.64 o 
   2   6  11       47.37       37.10      7.52 o 
   3   6  11        5.24        1.68      9.07 o 
  -8   7  11       56.64       13.62     11.23 o 
  -7   7  11       19.41      -10.75     10.75 o 
  -6   7  11       32.48       40.30      9.27 o 
  -5   7  11        0.47        7.55      9.00 o 
  -4   7  11        1.00        3.80      6.91 o 
  -3   7  11        2.20       -4.13     10.06 o 
  -2   7  11       75.59       73.41     19.45 o 
  -1   7  11      100.19      111.66     25.02 o 
   0   7  11       54.57       56.73     11.08 o 
   1   7  11       10.27        2.27     12.51 o 
   2   7  11       81.96       60.06      7.70 o 
  -8   8  11        6.80      -12.85     12.85 o 
  -7   8  11       50.93       81.92     10.50 o 
  -6   8  11       32.72       47.59     12.55 o 
  -5   8  11        0.12        8.25      9.47 o 
  -4   8  11      163.14      148.25     15.64 o 
  -3   8  11        5.52        2.66     12.25 o 
  -2   8  11       56.81       37.62     13.02 o 
  -1   8  11      224.70      275.42     18.85 o 
   0   8  11       27.13       30.65     12.44 o 
   1   8  11       46.96       64.75     13.16 o 
  -7   9  11       20.84       76.47     12.74 o 
  -6   9  11       31.97       51.33     13.32 o 
  -5   9  11        3.01       -4.38     11.94 o 
  -4   9  11        9.14        2.21     10.78 o 
  -3   9  11       12.94       20.22     10.97 o 
  -2   9  11        5.72        8.35     12.68 o 
  -1   9  11        2.30        5.39      8.56 o 
   0   9  11       65.55       69.02     12.93 o 
   1   9  11        0.95       20.53     14.27 o 
  -6  10  11        4.94       -0.06     11.96 o 
  -5  10  11        0.01       -8.85     25.27 o 
  -4  10  11      149.21      167.23     11.16 o 
  -3  10  11       48.52       69.92     13.03 o 
  -2  10  11      209.96      239.23     18.09 o 
  -1  10  11        0.35        6.40     12.29 o 
   0  10  11       42.45       70.67     15.22 o 
  -8   0  12        7.10       -7.09      7.09 o 
  -6   0  12        0.40        0.42     10.14 o 
  -4   0  12      383.26      395.24     20.58 o 
  -2   0  12       17.13       16.31     10.01 o 
   0   0  12      132.71      150.08      9.27 o 
   2   0  12       10.10       20.99     10.02 o 
  -9   1  12       81.78       95.10      8.75 o 
  -8   1  12       68.55       72.44      7.31 o 
  -7   1  12        8.06        5.22      6.56 o 
  -6   1  12        8.22        2.00      7.93 o 
  -5   1  12      236.80      254.83     12.33 o 
  -4   1  12       27.21       33.98      8.18 o 
  -3   1  12      377.78      373.76     14.07 o 
  -2   1  12      214.08      236.02     19.54 o 
  -1   1  12      108.90      112.72     24.06 o 
   0   1  12       58.34       65.27      9.40 o 
   1   1  12      123.69      148.43      8.60 o 
   2   1  12       16.32       19.20      8.06 o 
   3   1  12      101.92       91.52     15.30 o 
  -9   2  12       18.57       77.76     22.86 o 
  -8   2  12        5.00        3.25      7.55 o 
  -7   2  12        0.21       -4.59      6.18 o 
  -6   2  12        0.19       12.20      7.10 o 
  -5   2  12       39.26       48.19      8.68 o 
  -4   2  12       41.18       45.58      9.39 o 
  -3   2  12       54.53       58.04      8.14 o 
  -2   2  12       17.36       18.97      6.97 o 
  -1   2  12        7.89       -0.33      6.27 o 
   0   2  12       11.43        5.44      6.15 o 
   1   2  12       15.78        4.66      6.52 o 
   2   2  12       28.84       14.39      8.47 o 
   3   2  12       28.87        2.09     11.12 o 
  -9   3  12        0.00       30.81     20.48 o 
  -8   3  12      423.33      435.33     12.26 o 
  -7   3  12        5.42       -4.78      7.70 o 
  -6   3  12      112.16      119.44     16.46 o 
  -5   3  12      180.17      182.69     11.14 o 
  -4   3  12        8.84       15.01      6.70 o 
  -3   3  12        4.03        4.31     11.00 o 
  -2   3  12      357.03      370.83     28.44 o 
  -1   3  12        0.21        1.65      7.70 o 
   0   3  12      164.22      153.64     10.83 o 
   1   3  12       14.95        7.66     10.72 o 
   2   3  12       13.39        9.31      7.93 o 
  -9   4  12       24.20       10.35     10.19 o 
  -8   4  12       51.15       42.32      9.85 o 
  -7   4  12       42.02       34.02     13.58 o 
  -6   4  12       14.52       17.23      8.14 o 
  -5   4  12       29.14       16.78      7.75 o 
  -4   4  12       14.65        3.48      7.28 o 
  -3   4  12      157.59      160.86     16.95 o 
  -2   4  12        2.67        8.73      7.03 o 
  -1   4  12      110.62      112.52      9.70 o 
   0   4  12        3.15        9.33     11.13 o 
   1   4  12       32.02       45.54      7.41 o 
   2   4  12       34.81       53.91      8.95 o 
  -8   5  12      163.50      194.54     12.96 o 
  -7   5  12       30.01       35.55      8.56 o 
  -6   5  12      125.06      128.76     10.32 o 
  -5   5  12      112.10      125.52      9.70 o 
  -4   5  12        7.10       -6.27      7.27 o 
  -3   5  12        5.04        8.39     11.53 o 
  -2   5  12      154.02      153.16     22.50 o 
  -1   5  12        2.81       -3.15      7.17 o 
   0   5  12      122.45      124.10     15.32 o 
   1   5  12      363.27      376.00     22.11 o 
   2   5  12        0.18        9.22     11.76 o 
  -8   6  12        2.03       48.48     12.43 o 
  -7   6  12       13.89       17.21     11.71 o 
  -6   6  12       59.33       57.07      8.51 o 
  -5   6  12        3.22        6.20      7.20 o 
  -4   6  12       16.20       17.36      6.79 o 
  -3   6  12        5.99       14.30      7.44 o 
  -2   6  12       14.66       20.79      7.91 o 
  -1   6  12       24.32       14.70      7.31 o 
   0   6  12        0.06       -5.67      8.44 o 
   1   6  12        0.28      -12.94     12.94 o 
  -7   7  12      101.84       75.69     13.06 o 
  -6   7  12        6.66        5.14      8.81 o 
  -5   7  12      104.08      121.71     10.25 o 
  -4   7  12        3.75       11.05      8.21 o 
  -3   7  12       28.24       23.37      7.60 o 
  -2   7  12       57.46       44.90      8.75 o 
  -1   7  12        7.58       -8.74     34.32 o 
   0   7  12        0.04      -11.69     11.69 o 
   1   7  12      178.33      179.51     17.72 o 
  -6   8  12       86.48      101.98     13.55 o 
  -5   8  12       21.16       31.23     12.02 o 
  -4   8  12       25.83       33.67     10.57 o 
  -3   8  12       35.95       18.71     13.10 o 
  -2   8  12        1.26       -5.10     11.68 o 
  -1   8  12        0.86      -12.84     12.84 o 
   0   8  12       35.31       11.73     13.32 o 
  -5   9  12        1.84        7.94     10.17 o 
  -4   9  12        8.64       -3.77     11.10 o 
  -3   9  12       58.25       33.96     12.74 o 
  -2   9  12      101.74       79.12     14.03 o 
  -1   9  12        2.95      -13.20     13.20 o 
  -7   0  13       18.82       23.89     12.13 o 
  -5   0  13       48.63       37.72     10.56 o 
  -3   0  13      254.94      299.87     19.45 o 
  -1   0  13      260.14      263.20     17.80 o 
   1   0  13        1.52       -5.55      9.37 o 
  -8   1  13       16.73       20.66     15.35 o 
  -7   1  13        7.53        6.57      7.20 o 
  -6   1  13       18.90       31.78      8.65 o 
  -5   1  13       48.91       31.45      8.33 o 
  -4   1  13      461.23      422.98     17.90 o 
  -3   1  13        1.20       -3.46      8.12 o 
  -2   1  13        0.08        3.44      8.11 o 
  -1   1  13       15.41       17.13     16.40 o 
   0   1  13        5.38       21.78     21.68 o 
   1   1  13       16.89       23.23     10.53 o 
  -8   2  13       20.60       22.22      9.72 o 
  -7   2  13        0.04       -8.38      8.38 o 
  -6   2  13      296.65      282.45     13.95 o 
  -5   2  13       18.99       15.99      7.79 o 
  -4   2  13       20.70       35.57      8.53 o 
  -3   2  13       58.40       58.01      8.98 o 
  -2   2  13       27.10       35.36      8.24 o 
  -1   2  13       12.32       22.47     13.29 o 
   0   2  13      161.24      171.07     10.67 o 
   1   2  13        0.17        0.30      8.90 o 
  -8   3  13       42.30       41.04      9.47 o 
  -7   3  13      260.15      261.19     13.51 o 
  -6   3  13        1.07       -3.89      9.34 o 
  -5   3  13      119.46      106.55     11.83 o 
  -4   3  13      100.81      105.71     12.11 o 
  -3   3  13       16.42       22.78      8.02 o 
  -2   3  13        1.18       22.33      7.96 o 
  -1   3  13       73.62      102.77     21.32 o 
   0   3  13       41.77       26.03     11.88 o 
   1   3  13        4.21       -9.65      9.65 o 
  -8   4  13       65.85       76.46     16.99 o 
  -7   4  13       74.77       82.41     21.10 o 
  -6   4  13       60.76       70.23     13.02 o 
  -5   4  13        8.22       -0.64     16.69 o 
  -4   4  13       12.48        5.62      8.20 o 
  -3   4  13       43.12       40.45      8.20 o 
  -2   4  13        0.26       -6.65      6.65 o 
  -1   4  13       45.10       42.98      9.20 o 
   0   4  13      119.22      113.43     13.62 o 
   1   4  13       22.21       12.37     11.85 o 
  -7   5  13      212.46      228.91     14.02 o 
  -6   5  13      128.91      142.19     11.66 o 
  -5   5  13       31.61       33.92      9.13 o 
  -4   5  13       24.74        9.44      7.89 o 
  -3   5  13        4.20       -7.99      7.99 o 
  -2   5  13        0.08      -22.50     26.75 o 
  -1   5  13        2.64       -1.27     13.21 o 
   0   5  13        1.73       12.79     11.79 o 
  -7   6  13       77.97       97.83     18.13 o 
  -6   6  13        0.18       16.80      9.95 o 
  -5   6  13        0.26        3.36      7.40 o 
  -4   6  13        0.34        2.68      8.73 o 
  -3   6  13      134.03      145.61     11.92 o 
  -2   6  13        2.84       21.19     12.76 o 
  -1   6  13       16.30       13.00     14.39 o 
  -6   7  13       82.02       57.44     12.69 o 
  -5   7  13        0.00        3.01      9.20 o 
  -4   7  13       90.26      113.85     10.88 o 
  -3   7  13       12.67       29.00     10.22 o 
  -2   7  13        4.72       26.05     16.21 o 
  -1   7  13        6.56      -12.66     12.66 o 
  -4   8  13       41.43       64.40     13.98 o 
  -6   0  14        4.04       16.74     14.57 o 
  -4   0  14      189.56      192.05     17.96 o 
  -2   0  14      260.25      273.28     19.47 o 
  -7   1  14        1.45       10.97      8.80 o 
  -6   1  14        6.22        1.18      7.72 o 
  -5   1  14       92.97       72.02     13.43 o 
  -4   1  14       19.66       35.59     14.99 o 
  -3   1  14        5.91        1.77      8.89 o 
  -2   1  14        0.62        2.68      8.29 o 
  -1   1  14       10.84       10.45      8.43 o 
  -7   2  14       29.06       21.70      8.28 o 
  -6   2  14       13.90       -7.47      7.47 o 
  -5   2  14      244.51      265.14     13.97 o 
  -4   2  14       57.01       72.88      9.53 o 
  -3   2  14       69.32      102.31     10.89 o 
  -2   2  14       59.98       82.62     10.55 o 
  -1   2  14        2.81       23.87      9.68 o 
  -7   3  14        7.02       -8.58      8.58 o 
  -6   3  14        7.95       -9.90      9.90 o 
  -5   3  14       18.51       21.16     12.30 o 
  -4   3  14      159.25      178.62     11.83 o 
  -3   3  14        4.73       21.79      8.39 o 
  -2   3  14       15.70       43.67     10.38 o 
  -1   3  14        1.05        9.26      7.71 o 
  -6   4  14       31.99       26.81     18.02 o 
  -5   4  14      159.06      195.64     34.94 o 
  -4   4  14        9.41       18.68     11.50 o 
  -3   4  14       39.45       63.27     29.69 o 
  -2   4  14       27.48       14.42      9.40 o 
  -5   5  14        0.04        0.02      9.62 o 
  -4   5  14       52.18       40.39      8.78 o 
  -3   5  14        4.89       -9.59      9.59 o 
                                                 
